# Supplementary material for: Y Chromosomes of 40% Chinese Descend from Three Neolithic Super-Grandfathers
Source: PLoS One. 2014 Aug 29;9(8):e105691. doi: 10.1371/journal.pone.0105691 (PMC4149484; doi:10.1371/journal.pone.0105691)
Supplement: Table S1 — Samples list. (XLS) [file pone.0105691.s004.xls]

## Sheet: S1 Samples
Sample number	Haplogroup (after Karafet et al. 2008, modified with Yan et al. 2011)	Determining SNPs	Pool	Barcode	Ethnic group	Province	Sequencer	Quality	Average coverage on targeted regions
YCH14	O3a2c1a	M117+	A	AACCT	Han	Gansu	HiSeq2000 paired-end	Good	12.6071
YCH16	O3a2c1*	M134+, M117-	A	ACCAT	Han	Jilin	HiSeq2000 paired-end	Good	15.7839
YCH18	O3a2c1*	M134+, M117-	A	ATCGT	Han	Jiangsu	HiSeq2000 paired-end	Good	14.7456
YCH19	O3a2c1a	M117+, M162-	A	GATCT	Han	Zhejiang	HiSeq2000 paired-end	Good	14.6328
YCH37	O3a2c1a	M117+	A	GGTTT	Han	Shanghai	HiSeq2000 paired-end	Bad	15.0417
YCH57	O3a2c1*	M134+, M117-	A	GCTAT	Daur	Inner Mongolia	HiSeq2000 paired-end	Good	10.2182
YCH65	O3a2c1a	M117+	A	GTTGT	Han	Jiangsu	HiSeq2000 paired-end	Bad	9.11159
YCH100	O3a2c1a	M117+	A	CAACT	Han	Hubei	HiSeq2000 paired-end	Good	14.3762
YCH207	O3a2c*	P164+, M134-	A	CGATT	Han	Fujian	HiSeq2000 paired-end	Good	13.4521
YCH219	O3a2c1*	M134+, M117-	A	CCAAT	Han	Guizhou	HiSeq2000 paired-end	Good	10.7456
YCH294	O3a2c1a	M117+	A	TAGCT	Manchu	Liaoning	HiSeq2000 paired-end	Good	8.35493
YCH321	O3a2c1a	M117+	A	TGGTT	Han	Jiangsu	HiSeq2000 paired-end	Bad	11.2079
YCH333	O3a2c1a	M117+	A	TCGAT	Han	Jilin	HiSeq2000 paired-end	Moderate	3.66865
YCH343	O3a2c1*	M134+, M117-	A	TTGGT	Han	Jiangsu	HiSeq2000 paired-end	Bad	8.38401
YCH24	O3a1c	002611+	B	AACCT	Han	Shanghai	HiSeq2000 paired-end	Good	16.1409
YCH111	O3a1c	002611+	B	AGCTT	Han	Jiangsu	HiSeq2000 paired-end	Good	18.3864
YCH8	O3a1c	002611+	B	ACCAT	Han	Shanghai	HiSeq2000 paired-end	Good	17.4472
YCH22	O3a1c	002611+	B	ATCGT	Han	Hunan	HiSeq2000 paired-end	Good	14.1256
YCH29	O3a1*	L127+, KL1+, KL2+, M121-, 002611-	B	GATCT	Han	Ningxia	HiSeq2000 paired-end	Good	17.6283
YCH30	O3a1c	002611+	B	GGTTT	Han	Anhui	HiSeq2000 paired-end	Good	13.679
YCH75	O3a1c	002611+	B	GCTAT	Han	Jiangsu	HiSeq2000 paired-end	Good	7.99678
YCH91	O3a1c	002611+	B	GTTGT	Han	Zhejiang	HiSeq2000 paired-end	Good	15.4951
YCH116	O3a1c	002611+	B	CAACT	Han	Liaoning	HiSeq2000 paired-end	Moderate	8.61848
YCH129	O3a1c	002611+	B	CGATT	Han	Hunan	HiSeq2000 paired-end	Good	17.6463
YCH164	O3a1c	002611+	B	CCAAT	Han	Guangxi	HiSeq2000 paired-end	Good	12.3517
YCH194	O3a1c	002611+	B	TAGCT	Han	Jiangsu	HiSeq2000 paired-end	Good	16.9735
YCH217	O3a1c	002611+	B	TGGTT	Han	Hunan	HiSeq2000 paired-end	Good	9.89702
YCH220	O3a1c	002611+	B	TCGAT	Han	Shandong	HiSeq2000 paired-end	Good	15.4
YCH226	O3a1c	002611+	B	TTGGT	Han	Hebei	HiSeq2000 paired-end	Moderate	5.50511
YCH5	C3*	M217+, M93-, P39-, M48-, M407-, P53-	C	AACCT	Han	Shanxi	HiSeq2000 paired-end	Good	7.17691
YCH25	D1	M15+	C	ACCAT	Han	Shandong	HiSeq2000 paired-end	Good	6.36785
YCH80	C3*	M217+, M93-, P39-, M48-, M407-, P53-	C	ATCGT	Han	Beijing	HiSeq2000 paired-end	Moderate	2.05754
YCH168	C3*	M217+, M93-, P39-, M48-, M407-, P53-	C	GATCT	Mongol	Inner Mongolia	HiSeq2000 paired-end	Good	8.9122
YCH176	C3*	M217+, M93-, P39-, M48-, M407-, P53-	C	GGTTT	Manchu	Heilongjiang	HiSeq2000 paired-end	Moderate	6.50323
YCH177	D1	M15+	C	GCTAT	Zhuang	Guangxi	HiSeq2000 paired-end	Bad	1.42295
YCH198	C3d	M407+	C	GTTGT	Han	Shandong	HiSeq2000 paired-end	Good	9.84618
YCH251	C*	M130+, M105-, M38-, M217-, M347-, M356	C	CAACT	Han	Hunan	HiSeq2000 paired-end	Moderate	5.68111
YCH260	D1	M15+	C	CGATT	Yi	Sichuan	HiSeq2000 paired-end	Good	7.03899
YCH309	C3d	M407+	C	CCAAT	Han	Jilin	HiSeq2000 paired-end	Moderate	2.32474
YCH359	C3*	M217+, M93-, P39-, M407-, P53-	C	TAGCT	Han	Sichuan	HiSeq2000 paired-end	Bad	2.14259
YCH383	D1	M15+	C	TGGTT	Han	Shandong	HiSeq2000 paired-end	Bad	1.76658
YCH404	D1	M15+	C	TCGAT	Yi	Sichuan	HiSeq2000 paired-end	Moderate	1.22225
AA5	D1	M15+	C	TTGGT	Han	Anhui	HiSeq2000 paired-end	Moderate	3.09765
YCH10	O3a2b1	M7+, M113+	D	AACCT	Han	Anhui	HiSeq2000 paired-end	Good	9.28944
YCH21	O3a2b*	M7+, M113-	D	ACCAT	Han	Shanghai	HiSeq2000 paired-end	Moderate	10.1633
YCH52	O3*	M122+, M324-	D	ATCGT	Han	Jiangsu	HiSeq2000 paired-end	Moderate	8.68398
YCH59	O3a1*	L127+, KL1+, KL2+, M121-, 002611-	D	GATCT	Han	Shandong	HiSeq2000 paired-end	Good	10.3192
YCH61	O3a1*	L127+, KL1+, KL2+, M121-, 002611-	D	GGTTT	Han	Jiangsu	HiSeq2000 paired-end	Bad	18.5889
YCH72	O3a1a	M121+	D	GCTAT	Han	Jiangsu	HiSeq2000 paired-end	Moderate	7.05151
YCH105	O3*	M122+, M324-	D	GTTGT	Han	Shanghai	HiSeq2000 paired-end	Bad	9.55571
YCH108	O3a2b	M7+	D	CAACT	Yao	Guangxi	HiSeq2000 paired-end	Good	7.20523
YCH120	O3a2*	P201+, M7-, P164-	D	CGATT	Han	Zhejiang	HiSeq2000 paired-end	Moderate	8.97554
YCH193	O3a2*	P201+, M7-, P164-	D	CCAAT	Han	Anhui	HiSeq2000 paired-end	Good	10.6805
YCH330	O3a2c*	P164+, M134-	D	TAGCT	Han	Zhejiang	HiSeq2000 paired-end	Moderate	7.50876
YCH331	O3*	M122+, M324-	D	TGGTT	Han	Zhejiang	HiSeq2000 paired-end	Bad	10.3464
YA2	O3a2*	P201+, M7-, P164-	D	TCGAT	Han	Hunan	HiSeq2000 paired-end	Bad	4.16276
QA0	O3a2c*	P164+, M134-	D	TTGGT	Han	Anhui	HiSeq2000 paired-end	Bad	8.49398
YCH427	G	M201+	E	AACCT	Han	Ningxia	HiSeq2000 paired-end	Good	23.0184
YCH3	N	M231+, LLY22g+, M128-, P43-, Tat-	E	ACCAT	Han	Jiangxi	HiSeq2000 paired-end	Good	18.9046
YCH32	G	M201+	E	ATCGT	Han	Beijing	HiSeq2000 paired-end	Moderate	12.6395
YCH40	N1a	M128+	E	GATCT	Han	Jiangsu	HiSeq2000 paired-end	Moderate	10.0945
YCH74	N1c1	M178+	E	GGTTT	Han	Fujian	HiSeq2000 paired-end	Bad	10.5852
YCH113	J	M304+	E	GCTAT	Hui	Xinjiang	HiSeq2000 paired-end	Good	10.5187
YCH133	N	M231+, LLY22g+	E	GTTGT	Han	Hubei	HiSeq2000 paired-end	Bad	12.279
YCH141	N1a	M128+	E	CAACT	Han	Henan	HiSeq2000 paired-end	Good	8.00049
YCH142	N	M231+, LLY22g-	E	CGATT	Han	Jiangxi	HiSeq2000 paired-end	Moderate	7.85565
YCH205	N	M231+, LLY22g+, M128-, P43-, Tat-	E	CCAAT	Han	Shandong	HiSeq2000 paired-end	Good	9.79895
YCH394	N1c1	M178+	E	TAGCT	Han	Shandong	HiSeq2000 paired-end	Moderate	8.89491
YCH403	N	M231+, LLY22g+, M128-, P43-, Tat-	E	TGGTT	Han	Shanghai	HiSeq2000 paired-end	Bad	6.1071
YCH1027	J	M304+	E	TCGAT	Han	Jiangsu	HiSeq2000 paired-end	Bad	6.10728
YCH440	O3a1*	L127+, 002611-	E	TTGGT	Han	Jiangxi	HiSeq2000 paired-end	Bad	11.6945
YCH1	Q*	M242+, M120-, N14-, M378-, M346-	F	AACCT	Han	Inner Mongolia	HiSeq2000 paired-end	Good	11.6873
YCH7	Q1a1	M120+, N14+	F	ACCAT	Hui	Qinghai	HiSeq2000 paired-end	Moderate	13.9628
YCH26	R2	M124+	F	ATCGT	Han	Jilin	HiSeq2000 paired-end	Moderate	9.52094
YCH28	Q1a3*	M346+, L53-	F	GATCT	Han	Shaanxi	HiSeq2000 paired-end	Bad	8.6048
YCH49	D3a	P47+	F	GGTTT	Han	Shandong	HiSeq2000 paired-end	Bad	7.82024
YCH62	O1a2	M110+	F	GCTAT	Han	Shanghai	HiSeq2000 paired-end	Good	11.5043
YCH96	Q1a1	M120+, N14+	F	GTTGT	Han	Zhejiang	HiSeq2000 paired-end	Bad	7.8777
YCH99	R1a1a*	M17+, M198+, M434-, M458-	F	CAACT	Han	Fujian	HiSeq2000 paired-end	Good	9.51293
YCH115	R1a1a*	M17+, M198+, M434-, M458-	F	CGATT	Han	Shanxi	HiSeq2000 paired-end	Good	6.88245
YCH145	R1b1b2a1a2	P312+	F	CCAAT	Spanish		HiSeq2000 paired-end	Moderate	6.83693
YCH182	O1a*	M119+, P203-, M110-	F	TAGCT	Han	Sichuan	HiSeq2000 paired-end	Bad	6.28032
YCH267	D3a	P47+	F	TGGTT	Tibetan	Qinghai	HiSeq2000 paired-end	Bad	7.08947
YCH295	O1a*	M119+, P203-, M110-	F	TCGAT	Han	Jilin	HiSeq2000 paired-end	Bad	4.88834
YCH380	Q1a1	M120+, N14+	F	TTGGT	Han	Shandong	HiSeq2000 paired-end	Bad	8.12444
YCH441	O2b	M176+	G	AACCT	Han	Henan	HiSeq2000 paired-end	Moderate	7.27925
YCH35	O2*	M268+, PK4-, M176-	G	ACCAT	Han	Henan	HiSeq2000 paired-end	Moderate	7.25996
YCH47	O2a1	M95+	G	ATCGT	Han	Beijing	HiSeq2000 paired-end	Bad	6.33372
YCH121	O1a1	P203+	G	GATCT	Han	Shanghai	HiSeq2000 paired-end	Moderate	9.78335
YCH184	O1a1	P203+	G	GGTTT	Han	Shanghai	HiSeq2000 paired-end	Bad	11.4495
YCH224	O1a1	P203+	G	GCTAT	Han	Shanghai	HiSeq2000 paired-end	Moderate	9.36589
YCH225	O2*	M268+, P31+, PK4-, M176-	G	GTTGT	Han	Liaoning	HiSeq2000 paired-end	Bad	9.8311
YCH231	O2a1	M95+	G	CAACT	Han	Sichuan	HiSeq2000 paired-end	Good	10.2545
YCH268	O1a1	P203+	G	CGATT	Han	Zhejiang	HiSeq2000 paired-end	Bad	5.98215
YCH275	O2a1a	M88+	G	CCAAT	Zhuang	Guangxi	HiSeq2000 paired-end	Good	8.05678
YCH362	O2a1*	M95+, M88-	G	TAGCT	Han	Hunan	HiSeq2000 paired-end	Bad	4.96047
SE5	O2*	M268+, P31+, PK4-, M176-	G	TGGTT	Han	Anhui	HiSeq2000 paired-end	Bad	7.178
SF4	O2a*	PK4+, M95-	G	TCGAT	Han	Anhui	HiSeq2000 paired-end	Bad	3.14412
TA1	O2*	M268+, P31+, PK4-, M176-	G	TTGGT	Han	Liaoning	HiSeq2000 paired-end	Bad	7.46122
YCH6	O3a2c1a	M117+	W	AGCTT	Han	Zhejiang	GAIIx single-end	Moderate	6.91729
YCH12	O3a2c1*	M134+, M117-	W	ACCAT	Han	Shanghai	GAIIx single-end	Moderate	7.41372
YCH15	O3a2c1a	M117+	W	ATCGT	Han	Beijing	GAIIx single-end	Moderate	10.7328
YCH33	O3a2c1a	M117+	W	GATCT	Tujia	Hubei	GAIIx single-end	Good	10.0453
YCH46	O3a2c1*	M134+, M117-	W	GCTAT	Han	Hebei	GAIIx single-end	Good	11.356
YCH54	O3a2c1a	M117+	W	GTTGT	Han	Zhejiang	GAIIx single-end	Good	10.0228
YCH82	O3a2c1*	M134+, M117-	W	CAACT	Han	Shandong	GAIIx single-end	Moderate	8.02087
YCH174	O3a2c1a	M117+	W	CGATT	Han	Jiangsu	GAIIx single-end	Moderate	8.1542
YCH41	O3a2c1*	M134+, M117-	W	TAGCT	Han	Shandong	GAIIx single-end	Good	12.6071
YCH2	O2a*	PK4+, M95-	W	CTAGT	Tujia	Hubei	GAIIx single-end	Moderate	4.93782
YCH53	O1a1	P203+	Z		Han	Zhejiang	GAIIx single-end	Good	239.68
GMIAK1	O3a2c*	P164+, M134-						Moderate
SJK	O2b	M176+						Good
YH	O1a1	P203+						Good
Pan (panTro3)								Good
