# Supplementary material for: Y Chromosomes of 40% Chinese Descend from Three Neolithic Super-Grandfathers
Source: PLoS One. 2014 Aug 29;9(8):e105691. doi: 10.1371/journal.pone.0105691 (PMC4149484; doi:10.1371/journal.pone.0105691)
Supplement: Table S2 — Newly named SNPs. (XLS) [file pone.0105691.s005.xls]

## Sheet: S2 Newly named SNPs
position (hg18)	position (hg19)	rs#	SNP	unsynonymous	clade	on ref	ref	mainmut	note	sure and genotypable (1 yes, x private)	inside	equal	problematic	sum ?	sum 0/1	sum -
2710371	2650371		F4046				G	A		x	D			0	108	2
2714333	2654333		F704				C	T		1	O2	M176		1	108	1
2715180	2655180	rs11575897	M176/SRY465		O2b		G	A		1	O2	M176		0	105	5
2719191	2659191		F705				T	C		x	G			0	108	2
2719661	2659661		F706				G	A		1	O3	F999		0	107	3
2719747	2659747		F707				C	T		x	O1			0	108	2
2720970	2660970		F708				G	C		x	O3			0	107	3
2721694	2661694	rs2253109	L311			*	A	G		1				0	107	3
2722805	2662805	-	F1				T	C		1	O1	M119		5	99	6
2724707	2664707		F3825				A	G		x	C			0	109	1
2727652	2667652		F709				A	G		1	O2	M95		1	109	0
2727926	2667926	-	F2				t	C		1	O3	F11		1	94	15
2728456	2668456	rs2058276	S10		R1b1b2	*	t	C		1	R1b			0	99	10
2746555	2686555	-	F3				a	G		1				0	48	61
2746727	2686727	-	F4		P	*	A	G		1		M45		0	103	7
2751450	2691450		F710				T	C		1	N	M128		0	108	2
2752142	2692142		F711				T	C		x	Q			0	108	2
2753467	2693467	-	F5				c	T		1	O3	M117		1	84	25
2755247	2695247		F712				a	C		x	O3			1	101	8
2770405	2710405		F3826				C	T		x	C			6	99	5
2773850	2713850		F713				A	G		x	Q			0	110	0
2774316	2714316		F714				C	G		1	O2	F2489		1	108	1
2778188	2718188		F715				G	A		x	G			0	108	2
2779471	2719471		F716				G	C		x	G			0	108	2
2779706	2719706		F717				T	A		1	O3	F999		0	110	0
2781548	2721548		F4047				G	A		x	O3			0	110	0
2782500	2722500		F718				G	A		x	O3			0	109	1
2782506	2722506	rs2075640	F719		F	*	A	G		1		M89		2	106	2
2794250	2734250	-	F6				C	T		1	O1	M119		3	101	6
2794494	2734494		F4048				G	T		x	J			0	107	3
2794854	2734854	rs35284970	M130/RPS4Y711		C		C	T		1	C	M130		0	109	1
2795219	2735219		F720				g	A		x	O3			0	108	2
2796878	2736878		F721				A	G		x	O1			0	108	1
2797043	2737043		F722				C	T		1	O2	PK4		1	107	2
2797185	2737185		F723				A	G		x	O3			0	108	2
2797358	2737358		F724				G	A		x	O3			0	108	2
2797462	2737462		F725				C	T		x	C			0	109	1
2797737	2737737		F726				C	T		x	N			0	106	4
2797765	2737765		F4049				A	G		x	J			1	105	4
2798273	2738273	-	F7		NO		g	A		1		M214		2	92	16
2808706	2748706		F4050				A	G		x	O3			1	106	3
2810408	2750408		M407		C3d		A	G		1	C	M407		0	109	1
2811197	2751197		F727				G	C		x	O3			0	109	1
2824107	2764107		F728				C	T		x	O3			0	109	1
2825681	2765681		F729				G	C		1	D	F738		0	106	4
2826172	2766172		F730				G	C		x	O3			1	104	5
2860495	2800495	-	F8				t	C		1	O3	M117		1	76	33
2861393	2801393		F731				A	T		x	Q			0	108	2
2862435	2802435		F3827				G	C		x	C			0	108	2
2862847	2802847		F732				A	G		x	O1			1	103	6
2863717	2803717	rs1270119	F9			*	T	C		1				0	41	69
2864495	2804495		F4051				C	G		x	O1			0	106	4
2865723	2805723		F733				G	C		x	O2			0	106	4
2868087	2808087		F3828				A	G		1	D	F738		0	109	1
2868518	2808518	-	F10				C	A		1	O3	M324		2	105	3
2870917	2810917		F4052				c	A		1	Q	M242		2	94	14
2871034	2811034		F734				G	C		1	C	M217		0	103	7
2872184	2812184		F3829				G	A		x	C			0	107	3
2872261	2812261		F735				T	G		x	O3			0	107	3
2875303	2815303	rs17276393	F11/KL4				C	G		1	O3	F11		0	108	2
2875513	2815513	-	F12				C	T		1	O3	F196		0	108	2
2876523	2816523		F736				C	G		x	C			0	110	0
2879402	2819402		F3830				T	C		x	C			0	108	2
2881176	2821176		F737				t	C		1	D	F738		0	106	4
2881786	2821786	rs13447361	M324		O3a		G	C		1	O3	M324		0	110	0
2888196	2828196	rs2267801	P201/IMS-JST021354		O3a3		t	C		1	O3	P201		0	109	1
2888425	2828425	rs2267802	IMS-JST021355		D		A	G		1	D	M174		0	105	3
2898244	2838244		F738				G	A		1	D	F738		0	109	1
2901751	2841751		F4053				T	C		x	O2			0	109	1
2902212	2842212	rs9786142	L49		R1b1b2a	*	a	T		1	R1b			1	104	5
2902214	2842214	rs9786091	L138		P	*	t	A		1		M45		1	102	7
2902518	2842518		F740				g	A		x	Q			1	104	5
2906401	2846401	rs34742138	U17				C	T		1	G			0	108	2
2906553	2846553		F741				A	T		x	C			0	107	3
2908491	2848491	-	F13				T	G		1	O3	F11		0	106	4
2909874	2849874		F3831				C	T		1	C	F1396		0	108	2
2910581	2850581		F742				C	T		1	O3	M122xM324		2	107	1
2911755	2851755		F743				a	T		x	O3			0	101	9
2923171	2863171	-	F14		O		G	A		1		M175		3	106	1
2925192	2865192		F700				t	C		1	O3	<M134*		0	57	53
2926903	2866903	-	F15				a	G		1	O3	M324		0	67	43
2926915	2866915	-	F16				g	A		1	O3	M324		0	73	37
2926931	2866931		F3832				t	C		1	C			12	67	26
2926967	2866967		F744				g	A		x	G			0	101	9
2946502	2886502		F745				T	C		1	Q	<M120		0	109	1
2947824	2887824	rs9786184	M343		R1b	*	a	C		1				0	17	93
2948083	2888083		F746				C	G		1	Q	M120		3	106	1
2949050	2889050		F747				G	C		1	D	F1635		0	107	3
2949126	2889126		F748				T	C		x	O3			0	108	2
2949624	2889624		F749				C	G		x	Q			1	106	3
2949760	2889760		F750				C	T		x	Q			0	107	3
2950511	2890511	-	F17				g	C		1	O3	F646		0	105	5
2973347	2913347		F4054				t	A		x	O3			1	100	9
3035051	2975051		F751				a	C		x	O3			1	96	13
3035221	2975221	-	F18				A	G		1	O3	002611		1	105	4
3518994	3458994	rs34156012	F19				a	T		1				0	2	108
3756607	3696607	rs4141666	L246				G	-		1				0	0	110
3773117	3713117		F752				G	A		x	O3			0	110	0
3774315	3714315	rs2196414	F21			*	T	C		1				0	110	0
3774320	3714320		F753				G	A		x	Q			0	109	1
4173749	4113749		F754				G	A		1	N			1	108	1
4412040	4352040		F755				A	G		x	O3			0	108	2
4412151	4352151	rs9785783	F23			*	A	G		1	R1b			0	109	1
4506430	4446430	rs9786486	M520		R1b1b2	*	a	T		1				0	1	109
5238233	5178233	-	F24				C	T		1				0	1	109
5422439	5362439		F4055				G	C		x	J			0	110	0
5788934	5728934	rs9785799	F25				t	G		1				0	2	108
5815550	5755550	rs2566671	L2/S139		R1b1b2a1a2d3	*	T	C		1				0	2	108
6005148	5945148	-	F26				t	C		1				0	4	106
6164265	6104265		F3735				C	G		x	C			1	103	6
6164391	6104391		F756				A	G		1	O2	F756		2	108	0
6164602	6104602		F757				A	T		1	C	M217		0	110	0
6177377	6117377		F758				A	G		1		PK4		1	98	11
6177842	6117842		F3684				A	G		1	O1			1	92	17
6195376	6135376		F4056				T	C		x	O1			0	103	6
6195540	6135540		F759				A	G		x	Q			0	110	0
6195619	6135619		F760				A	G		x	D			4	96	9
6196156	6136156		F761				A	G		x	O2			0	107	3
6197018	6137018		F762				G	A		x	R2			0	109	1
6198431	6138431		F763				T	C		1	O3	M188		1	109	0
6204385	6144385		F4057				G	T		x	Q			1	103	5
6204387	6144387		F764				T	C		x	Q			1	103	6
6204391	6144391		F765				A	C		x	Q			1	104	5
6205191	6145191		F766				C	A		1	O3	N6		1	107	2
6209739	6149739		F767				A	G		1	C	M130		0	107	3
6209903	6149903	rs34618992	F768				c	T	STR	1	O3			0	98	12
6212998	6152998		F769				C	T		1	N	M231		3	105	2
6232468	6172468		F3685				G	A		1	D	M174		0	89	21
6291926	6231926		F770				C	G		1	O2	PK4		5	105	0
6333606	6273606		F4058				T	G		x	O3			0	106	4
6401905	6341905		F771				G	C		1	C	M217		2	103	5
6406777	6346777		F772				G	T		x	O3			0	107	3
6409483	6349483	rs9786500	F773		F	*	G	A		1		M89		1	105	4
6410902	6350902		F774				g	T		x	O3			0	105	5
6411180	6351180		F775				t	C		x	O3			1	105	4
6427170	6367170		F776				C	T		x	D			0	108	2
6431166	6371166		F3834				G	A		x	C			0	110	0
6432944	6372944		F777				T	C		x	O2			0	109	1
6433509	6373509		F778				G	T		x	C			0	105	5
6443526	6383526		F779				A	G		1	O2	<O2*		1	108	1
6443533	6383533	-	F27				T	C		1	O3	M324		5	104	1
6444078	6384078		F780				G	A		x	O2			0	107	3
6445537	6385537		F781				G	T		1	C	F1144		0	103	7
6450285	6390285	rs2559026	F28		R1	*	C	A		1		M173		2	96	12
6451735	6391735		F782				A	G		x	O3			0	110	0
6451791	6391791		F783				G	T		x	O3			0	106	4
6455765	6395765		F784				T	C		x	O3			0	110	0
6458918	6398918		F3686		O1'2		A	C		1	O1O2			0	91	19
6459777	6399777		F785				G	C		x	O3			1	107	2
6460897	6400897		F786				G	A		1	N	<M231		2	94	14
6654538	6594538		F787				T	C		x	O2			0	109	1
6654693	6594693		F4059				C	T		x	O3			1	107	2
6687544	6627544		F788				G	C		x	G			0	109	1
6688186	6628186		F3737				G	A		1	C	M407		0	110	0
6689330	6629330		F789				T	A		x	O2			1	103	6
6689389	6629389		F790				C	T		1	Q	MEH2		4	103	3
6689930	6629930		F791				A	T		1	C	M217		0	110	0
6690211	6630211		F3835				T	C		1	D	M174		2	98	10
6690931	6630931	rs9785983	F29		P	*	G	A		1		M45		2	107	1
6711148	6651148		F792				C	A		x	O3			5	104	1
6715747	6655747		F793				T	C		x	O3			0	109	1
6716680	6656680		F794				G	A		x	O1			0	108	2
6720143	6660143		F3687				t	G		1	N			0	81	29
6722848	6662848		F4060				G	C		1	O3	M7		3	93	14
6728066	6668066		F795				T	C		x	G			0	110	0
6728360	6668360		F796				C	A		x	C			0	110	0
6728589	6668589		F797				G	C		x	O1			0	107	3
6730114	6670114		F798				A	T		1	N			1	100	9
6730409	6670409		F799				c	T		x	O3			0	98	12
6730461	6670461	rs4027562	L58				G	T	align problem	1				19	82	4
6731040	6671040		F4061				C	T		x	O3			2	104	4
6732020	6672020	-	F30				T	C		1	O3	F11		0	106	4
6736047	6676047		F4062				T	C		x	O3			0	104	6
6736374	6676374		F3738				C	A		1	C	F1396		0	109	1
6738315	6678315	-	F31				T	A		1	O1	P203		1	109	0
6738418	6678418		F801				A	G		1	N	M128		1	107	2
6738824	6678824		F802				G	T		x	R2			0	96	14
6739787	6679787		F803				A	C		x	Q			0	110	0
6740934	6680934		F804				C	T		x	O3			2	102	6
6741274	6681274		F3823				A	G		x	N			0	108	2
6756454	6696454		F805				T	G		x	Q			0	108	2
6758163	6698163		F806				A	T		x	O3			0	109	1
6758445	6698445	-	F32				A	T		1	O1	M119		2	107	1
6761239	6701239	rs9786117	F33		R	*	A	G		1		M207		0	109	1
6761550	6701550		F807				A	C		x	G			0	110	0
6761660	6701660		F808				G	C		x	C			0	110	0
6763624	6703624		F809				A	C		x	O2			2	104	5
6764620	6704620		F810				C	A		x	O3			0	109	1
6767367	6707367		F811				C	A		x	O1			0	109	1
6767890	6707890	rs9786426	F34			*	T	G		1				0	101	9
6769045	6709045	-	F35				c	T		1				0	20	90
6776150	6716150		F812				T	C		1	G			0	109	1
6776584	6716584	-	F36				G	A		1	O3	M324		0	53	57
6776850	6716850		F813				G	A		x	O3			0	107	3
6777038	6717038		F814				t	G		x	O3			0	106	4
6777693	6717693	-	F37				G	A		1	O3	M117		0	55	55
6778686	6718686		F815				T	C		x	Q			0	106	4
6793279	6733279		F816				A	G		1	O3	M188		2	105	3
6793687	6733687		F817				T	C		x	O3			0	110	0
6795509	6735509		F818				g	C		1	Q	<M120		2	103	5
6798573	6738573		F819				A	T		x	O1			1	108	1
6799772	6739772		F4063				g	A		x	N			0	105	5
6800428	6740428	-	F38				g	A		1	O3	F386		1	103	6
6800704	6740704	rs34551924	F820				A	G		1	R2			0	109	1
6801680	6741680		F821				G	C		x	C			1	103	6
6813258	6753258	-	L147				t	C	ftDNA：P49下游	1	O1O2?			0	2	108
6813511	6753511	rs9785971	L23/S141		R1b1b2a	*	a	G		1				0	3	107
6829380	6769380		F822				C	A		x	O3			1	106	3
6836604	6776604		F823				G	A		x	O3			0	106	4
6836728	6776728		F824				G	T		x	R1b			0	107	3
6837214	6777214		F825				G	A		x	O1			0	109	1
6838043	6778043		F826				G	A		1	Q	M242		2	102	6
6839609	6779609	-	F39				C	G		1				0	37	73
6841169	6781169		F827				T	C		x	O3			0	110	0
6845844	6785844		F828				C	T		x	D			0	109	1
6847944	6787944	-	F40				g	C		1	O3			0	107	3
6848787	6788787		F829				G	A		x	G			0	108	2
6852143	6792143		F3836				g	T		1	C	M407		1	105	4
6861231	6801231		F4064				g	A		1	O3	M7		0	95	15
6861568	6801568		F830				T	C		1	N	F842		2	105	3
6868866	6808866		F831				C	T		1	J	M304		1	104	5
6894376	6834376		F3837				a	C		1	D	F738		0	109	1
6895196	6835196	-	F41				T	C		1	O1	M119		4	105	1
6896526	6836526		F832				C	G		x	N			0	106	4
6898862	6838862		F833				C	G		x	O2			0	110	0
6900368	6840368		F834				A	G		x	O2			0	110	0
6900710	6840710	-	F42				G	A		1	O3	M117		1	105	4
6904875	6844875	-	F43				G	T		1	O3	F238		0	103	7
6906280	6846280		F835				C	G		x	Q			0	110	0
6906771	6846771		F836				T	A		1	D	F738		0	110	0
6906802	6846802		F837				C	G		x	O3			0	108	2
6908935	6848935		F838				a	C		1	O2	F2489		0	103	7
6911541	6851541	-	F44				G	A		1	O3	M324		3	105	2
6912545	6852545		F839				G	A		x	N			0	110	0
6914131	6854131		F840				G	A		x	O2			0	108	2
6914256	6854256		F841				C	T		x	J			0	107	3
6918319	6858319	-	F45		O		C	T		1		M175		1	102	7
6920621	6860621	-	F46				A	G		1	O3	F46		1	108	1
6926201	6866201		F842				G	A		1	N	F842		0	109	1
6927049	6867049		F843				C	T		x	O3			0	109	1
6927506	6867506		F4065				G	A		x	N			1	108	1
6928118	6868118	rs1865680	F47		R	*	A	G		1		M207		0	108	2
6931854	6871854		F844				G	T		x	Q			0	109	1
6935257	6875257		F845				T	G		x	C			0	106	4
6936175	6876175		F846				G	A		x	N			1	106	3
6938048	6878048		F3688				g	T		1	C	F1144		0	92	18
6939365	6879365		F847				c	T		1	C	M130		0	109	1
6942683	6882683		F3838				A	T		x	C			0	109	1
6944700	6884700		F848				C	T		x	J			1	98	11
6945366	6885366		F849				T	C		1	D	M15		0	104	6
6946008	6886008		F850				C	T		x	Q			0	108	2
6950019	6890019		F851				T	C		x	O3			0	107	3
6950973	6890973		F3839				G	A		1	D	F738		0	110	0
6952809	6892809		F4066				a	C		1	O3	M7		1	100	9
6953926	6893926		F852				A	G		1	O3	F852		0	108	2
6954817	6894817		F853				G	A		1	D	F853		0	109	1
6954836	6894836		F854				T	A		1	O3	F854		1	108	1
6956196	6896196	-	F48				C	T		1	O3	<M134*		0	108	2
6956546	6896546		F855				T	G		1	O2	M176		0	109	0
6957089	6897089		F856				A	G		x	O3			0	108	2
6959215	6899215		F857				G	T		1	O2	M176		1	109	0
6964237	6904237		F858				A	G		x	G			0	109	1
6964485	6904485		F859				C	T		1	D	M15		0	110	0
6965027	6905027		F860				G	C		x	G			0	106	4
6966074	6906074	rs17316227	M459				A	G		1	R1a			0	108	2
6966661	6906661		F861				a	G		x	O3			0	98	12
6968418	6908418		F862				C	G		1	O3	F862		0	110	0
6969080	6909080		F863				C	T		x	O3			0	109	1
6971889	6911889		F864				C	T		1	N			1	108	1
6972227	6912227		F3840				A	C		x	D			0	109	1
6972267	6912267		F3841				G	T		x	D			0	107	3
6972992	6912992	rs9786566	F49			*	G	T		1	R1b			0	104	6
6983703	6923703		F865				T	C		x	O3			0	108	2
6983781	6923781		F866				G	A		x	N			0	110	0
6984268	6924268		F867				A	G		x	O2			0	109	1
6984694	6924694		F868				C	T		1	O3	M188		0	108	2
6992135	6932135		F869				T	C		1	O3	<M117		2	105	3
6992146	6932146		F870	R138Q, tolerated			G	A		x	C			0	107	2
6992191	6932191		F871				G	C		1	O3	N6		2	107	1
6992436	6932436		F872				G	C		x	G			0	110	0
6992790	6932790	rs7892861	L98			*	A	T		1				0	109	1
6992877	6932877		F873				G	A		x	C			0	110	0
6992987	6932987		F4067				T	C		x	C			0	110	0
6993016	6933016		F874				T	C		1	O2	PK4		3	107	0
6996636	6936636	-	F50				C	G		1	O1	M119		2	106	2
6996716	6936716		F875				C	T		x	Q			0	107	3
6999238	6939238		F876				T	C		x	O3			0	107	3
6999383	6939383		F877				G	C		1	G			0	107	3
6999706	6939706		F3842				C	T		x	C			0	109	1
7001218	6941218	rs9306845	P141		F	*	A	G		1		M89		2	106	2
7004565	6944565	-	F51				C	T		1	O3	L127		1	109	0
7005482	6945482		F879				G	A		1	O3	F862		0	107	3
7005669	6945669		F880				A	T		x	O3			0	108	2
7006901	6946901		F881				C	A		x	O1			0	107	3
7007173	6947173		F882				A	G		1	C	M217		0	109	1
7010926	6950926		F3843				G	C		x	C			0	105	5
7011067	6951067		F883				T	A		1	O2	F756		1	106	3
7011737	6951737		F884				A	G		x	C			0	105	5
7012633	6952633		F3739				g	C		1	C	M407		0	104	6
7015839	6955839		F885				A	G		1	G			1	102	7
7015868	6955868		F886				A	C		1	R1a			0	106	4
7017102	6957102		F887		D		a	G		1	D	M174		0	103	5
7018435	6958435		F888				C	G		1	O2			2	104	4
7019884	6959884	-	F52				g	A		1				0	38	72
7021447	6961447		F889				T	G		1	N	F842		0	108	2
7024531	6964531	-	F53		NO		A	G		1		M214		3	104	3
7028550	6968550		F890				C	A		1	O3	M188		1	107	2
7028830	6968830		F891				C	A		x	O3			0	106	4
7029270	6969270		F892				G	A		x	J			0	110	0
7029303	6969303	-	F54				G	A		1	O1	P203		1	109	0
7031425	6971425	-	F55				G	A		1	O3	<M134*		0	109	1
7034428	6974428		F3844				A	G		x	C			0	106	4
7038940	6978940		F894				G	A		1	C	M130		0	108	2
7039313	6979313		F4068				A	G		x	O3			0	107	3
7040135	6980135		F895				C	T		x	O3			1	105	4
7040331	6980331		F896				A	T		1	Q	<=M120		1	103	6
7043355	6983355		F897				T	C		1	O2	M176		0	109	1
7046998	6986998		F898				A	G		x	D			0	109	1
7048555	6988555		F899				A	G		1	O2	M176		0	108	2
7048604	6988604		F900				C	T		1	D	F1635		0	107	3
7052150	6992150	-	F56				T	C		1	O1	M119		6	102	2
7070756	7010756		F901				G	A		1	D	M15		0	105	5
7074203	7014203		F902				A	G		1	C			6	97	7
7074317	7014317	rs35724598	F903				G	C		1	Q	MEH2		2	106	2
7091483	7031483		F904				G	A		x	O3			0	110	0
7095861	7035861		F905				c	T		x	O3			0	103	7
7117827	7057827		F906				C	T		x	O3			0	109	1
7132858	7072858		F907				c	A		1	C	F1144		1	99	10
7134018	7074018		F908				A	C		x	O1			0	108	2
7138499	7078499	-	F57				t	C		1				0	12	98
7138786	7078786		F4069				a	G		1	O3	F862		6	92	12
7150393	7090393		F909				C	T		1	C	M217		0	104	6
7152819	7092819		F910				a	T		1	N	F842		0	95	15
7165830	7105830		F911				A	C		x	Q			0	108	2
7189691	7129691		F3845				A	C		1	D	M174		2	93	15
7193560	7133560	-	F58				C	T		1	O3	L127		3	104	3
7193986	7133986	rs3116340	F59				c	G		1				0	23	87
7194659	7134659		F912				c	T		1	O3	F854		1	102	7
7205960	7145960		F913				C	T		1	G			0	107	3
7213509	7153509		F914				a	G		x	C			0	105	5
7217789	7157789		F915				C	T		1	O3	F915		2	103	5
7217834	7157834		F916				A	G		1	G			0	104	6
7218696	7158696	-	F60				A	G		1	O3	F11		0	107	3
7219630	7159630	-	F61				A	T		1	O3	002611		0	83	27
7219950	7159950		F917				G	A		1	C	M130		0	109	1
7233143	7173143	rs9786714	L16/M522/S138		IJK	*	A	G		1		M522		3	106	1
7237161	7177161	-	F62				T	C		1	O3	F11		0	107	3
7237189	7177189	rs9785710	F63		R	*	A	G		1		M207		0	107	3
7237335	7177335	-	F64				C	G		1	O3	F646		0	110	0
7238064	7178064		F919				A	G		1	O3	F999		0	108	2
7238438	7178438	-	F65				g	C		1	O1			0	93	17
7244234	7184234	-	F66				C	T		1	O3	M122		2	107	1
7248774	7188774		F920				A	C		x	O3			3	106	1
7249320	7189320		F921				g	T		x	O3			0	104	6
7250127	7190127		F4070				c	T		1	O2			2	105	3
7250277	7190277		F922				A	G		1	J	M304		0	107	3
7252731	7192731		F923				C	A		x	O2			0	110	0
7253234	7193234		F924				T	A		1	Q			2	108	0
7253549	7193549		F925				G	T		1	O3	M122xM324		3	106	1
7257052	7197052		F926				A	T		1	D	F738		0	108	2
7257103	7197103		F927				a	G		1	D	M15		1	100	9
7261215	7201215		F928				T	G		1	R1a			0	107	3
7262703	7202703		F929		IJK	*	t	C		1		M522		2	100	8
7262706	7202706		F930				c	T		x	O3			0	101	9
7263967	7203967	rs7892886	F67				t	C		1				0	71	39
7264313	7204313	-	F68				A	G		1	O3	F11		0	106	4
7267201	7207201		F931				G	A		x	O3			0	108	2
7273725	7213725		F932				A	T		1	O2	PK4		0	106	4
7280727	7220727	rs9786755	F69				G	A		1				0	6	104
7286003	7226003		F3845				C	T		x	C			0	109	1
7286130	7226130		F933				C	G		x	N			0	109	1
7287512	7227512		F934				A	T		x	O3			0	110	0
7287975	7227975		F935				T	C		x	G			0	106	4
7301249	7241249		F3847				G	A		1	C	F1396		0	98	12
7307717	7247717		F936				C	T		1	C	M217		0	100	10
7310235	7250235	rs35955169	F70			*	g	A		1				1	109	0
7311353	7251353		F4071				G	T		x	O3			1	104	5
7320177	7260177		F937				g	C		1	R1a			0	106	4
7331820	7271820		F939				G	A		x	O3			0	108	2
7331823	7271823		F940				A	G		x	O2			0	108	2
7332375	7272375		F941				T	C		1	D	M15		0	107	3
7340947	7280947	-	F71				C	T	後有poly T，容易mapping錯	1	O3	M324		4	102	4
7352720	7292720		F4072				T	C		1	J	M304		1	108	1
7369148	7309148		F942				G	A		1	N	F842		1	107	2
7369210	7309210		F943				T	G		1	N	F842		1	108	1
7373900	7313900		F944				G	C		x	N			1	106	3
7373980	7313980		F945				G	C		x	O3			0	109	1
7375955	7315955		F946				G	C		x	O2			0	107	3
7383878	7323878		F947				C	T		1	R1a			0	109	1
7386214	7326214		F948				C	T		1	C	F948		0	105	5
7387653	7327653		F949				c	T		x	N			0	107	3
7389532	7329532		F950				G	C		1	C	F1144		0	108	2
7390034	7330034		F951				G	T		1	N	F842		1	105	4
7391995	7331995		F952				G	A		x	O3			0	108	2
7392132	7332132	rs16980749	P183		DE		C	T		1		YAP		2	70	38
7393381	7333381		F953				C	A		x	O3			0	108	2
7418886	7358886		F954				A	G		1	O3	F854		1	107	2
7424282	7364282	rs7067275	F72			*	G	A		1				1	105	3
7424354	7364354		F3848				T	C		1	C	F1396		4	99	7
7425522	7365522		F956				A	G		x	O3			0	110	0
7442596	7382596	-	F73				t	C		1	O3	F46		0	51	59
7443367	7383367		F957				A	G		1	O2	M176		0	108	2
7456970	7396970		F958				T	A		1	C	F1144		0	104	6
7457510	7397510		F959				C	G		1	G			1	107	2
7458260	7398260		F3849				G	T		1	D	F738		0	110	0
7462264	7402264		F3850				C	A		1	C	M407		0	107	3
7463484	7403484	-	F74				T	C		1	O1	M119		3	104	3
7468400	7408400		F961				A	G		x	N			0	110	0
7470009	7410009	-	F75		O1'2		T	C		1	O1O2	F75		2	108	0
7471075	7411075		F962				C	A		x	O3			0	110	0
7474841	7414841		F4073				C	T		x	O3			0	108	2
7475220	7415220		F963				G	C		1	N	M231		1	104	5
7481428	7421428		F964				C	T		1	O3	F964		1	106	3
7485498	7425498		F965				a	G		x	O3			0	99	11
7485541	7425541		F966				t	C		x	C			1	101	8
7491177	7431177		F3851				G	C		1	C	F1396		0	109	1
7492989	7432989		F4074				A	G		x	J			0	109	1
7495153	7435153		F967				T	G		x	O3			0	108	2
7515463	7455463	-	F76				T	C		1	O3	M117		0	107	3
7517209	7457209		F968				A	G		x	D			1	95	14
7518829	7458829		F969				t	C		1	N	F842		1	101	8
7527407	7467407		F970				G	A		x	O1			0	108	2
7528137	7468137		F4075				g	A		x	O2			0	102	8
7566794	7506794	-	F77				T	A		1				1	89	19
7567645	7507645		F971				T	C		x	O3			0	109	1
7569807	7509807		F972				a	C		x	O3			1	105	4
7570706	7510706		F973				g	A		x	C			0	107	3
7571659	7511659		F3852				T	C		1	D	F1635		0	107	3
7572329	7512329		F974				G	A		1	D	M174		3	106	1
7577784	7517784	-	F78				T	C		1	O1	F78		1	108	1
7580390	7520390		F975				A	G		1	D	M174		1	108	1
7581214	7521214		F976				T	C		1	O3	F999		1	108	1
7584170	7524170		F4076				A	G		x	O3			0	108	2
7586451	7526451		F3853				G	A		1	C	M407		0	109	1
7587342	7527342		F977				T	C		x	O2			0	103	7
7587930	7527930		F978				G	A		1	C	F1144		0	106	4
7588705	7528705		F979				T	G		x	O3			1	103	6
7590245	7530245		F980				C	A		x	O1			1	108	1
7592092	7532092		F981				T	A		x	O3			0	105	5
7593435	7533435		F982				T	G		x	R1b			10	99	1
7597241	7537241		F983				G	A		1	G			0	103	7
7598188	7538188		F984				C	T		x	O2			0	109	1
7598907	7538907		F985				a	G		x	O1			0	107	3
7600450	7540450		F986				A	G		1	D	M174		3	106	1
7600917	7540917	-	F79				c	T		1	O3	F46		0	79	31
7602628	7542628	-	F80				A	T		1	O3	M117		2	62	46
7603143	7543143		F987				A	T		1	O2	M95		2	107	1
7605605	7545605	-	F81				T	C		1	O1	F78		3	106	1
7605675	7545675		F4077				C	G		x	O3			1	109	0
7605688	7545688		F988				C	T		x	C			0	110	0
7605969	7545969		F989				C	A		1	R1a			1	98	11
7606726	7546726	rs2075181	IMS-JST002611		O3a4		G	A		1	O3	002611		1	86	23
7607055	7547055		F990				C	A		x	O3			0	98	12
7607855	7547855		F4078				T	C		x	O3			2	106	2
7608290	7548290		F991				G	C		x	G			0	107	3
7608422	7548422		F4079				T	C		x	O3			0	106	4
7608900	7548900	rs2078144	F82			*	A	G		1		M173?		1	102	7
7609445	7549445	rs9786518	F83		P	*	A	T		1		M45		3	104	3
7612356	7552356		F992				G	A		1	R1a			0	104	6
7614377	7554377		F993				C	T		1	O2	<M95		1	109	0
7615691	7555691		F4080				G	T		x	O3			1	108	1
7616207	7556207	-	F84		O		G	A		1		M175		2	106	2
7616645	7556645		F994				C	G		x	O3			0	107	3
7617268	7557268		F3854				C	T		1	C	F1144		0	95	15
7617931	7557931		F995				C	G		x	O3			0	104	6
7618650	7558650		F996				C	T		1	O3	N6		1	106	3
7619627	7559627		F998				C	A		x	O3			0	108	2
7619663	7559663		F999				C	T		1	O3	F999		0	107	3
7619944	7559944		F1000				A	G		x	O3			0	108	2
7620242	7560242		F1001				A	G		x	O3			4	105	1
7622488	7562488	-	F85				T	C		1	O3	M134		0	107	3
7623784	7563784		F1002				T	C		x	O2			0	109	1
7625637	7565637		F1003				G	A		1	G			0	109	1
7626281	7566281	-	F86				T	A		1	O3	F11		0	103	7
7627282	7567282		F1004				T	G		x	O3			4	105	1
7628568	7568568	rs16981290	P186		O		C	A		1		M175		3	104	3
7629265	7569265	-	F87				A	G		1	O1	M119		2	107	1
7629586	7569586		F1006				C	T		x	G			1	99	10
7629882	7569882		F4081				T	C		x	O3			0	108	2
7630242	7570242		F1007				C	G		1	N	M128		1	105	4
7630816	7570816		F1008				G	A		1	N	M128		1	108	1
7630822	7570822	rs1005041	P294		R1	*	C	G		1		M173		0	109	1
7631775	7571775		F4082				g	T		1	G			2	105	3
7632759	7572759		F1009				T	C		x	O1			1	104	5
7642184	7582184		F3855				C	T		x	D			0	110	0
7643131	7583131		F3856				T	A		x	C			0	107	3
7645706	7585706		F1010				A	G		1	O3	F999		0	110	0
7647362	7587362		F1012				G	T		1	C	F1144		2	105	3
7652988	7592988		F1013				C	T		x	O3			0	109	1
7654178	7594178		F1014				T	G		x	O3			0	103	7
7654195	7594195		F1015				T	G		x	O3			1	101	8
7654206	7594206		F1016				A	G		x	O3			1	100	9
7659930	7599930		F1018				A	C		x	R2			0	104	6
7661943	7601943		F1019				C	T		x	R1a			0	110	0
7662738	7602738	rs11096448	F88				G	A		1	O1	M119		3	107	0
7665776	7605776		F1020				C	T		1	N			1	108	1
7668911	7608911		F1021				A	C		x	J			0	104	6
7670476	7610476		F1022				T	C		x	O3			0	108	2
7671998	7611998		F3857				C	T		x	D			0	110	0
7674386	7614386		F1023				g	A		1	G			0	99	11
7676095	7616095		F1024				C	G		x	O3			0	105	5
7676941	7616941	-	F89				C	T		1	O1			2	106	2
7678278	7618278		F1025				G	A		x	O3			0	109	1
7678840	7618840		F1026				C	T		1	O3	?		0	106	4
7679533	7619533		F1027				G	A		1	O3	F862		0	107	3
7682674	7622674		F1028				A	G		1	O3	F862		1	107	2
7687343	7627343	-	F90				g	A		1	O3	F196		0	107	3
7688900	7628900	rs7892927	F91		P	*	A	G		1		M45		1	108	1
7689098	7629098		F1029				T	C		1	C	M130		0	108	2
7689583	7629583	rs9786642	F3689		IJK	*	G	A		1		M522		3	93	14
7698779	7638779		F1030				A	C		1	C	M130		0	110	0
7703656	7643656		F1031				C	G		x	D			0	100	10
7703720	7643720		F1032				C	T		x	Q			0	109	1
7703777	7643777		F1033				C	T		x	C			0	110	0
7703998	7643998		F1034		D		A	G		1	D	M174		3	107	0
7707357	7647357	rs7067478	P242		R1	*	a	G		1				0	31	79
7714821	7654821		F1036				G	A		x	O1			1	103	6
7719917	7659917		F1038				c	T		1	D	F1038		0	108	2
7720672	7660672		F1039				G	C		x	O3			2	99	9
7720983	7660983		F1040				T	C		x	O3			0	107	3
7723283	7663283		F1041				c	T		x	G			0	106	4
7725048	7665048		F4083				C	T		x	O2			0	106	4
7725219	7665219	-	F92				G	A		1	O3	<F11		0	72	38
7729891	7669891		F1042				A	G		x	O3			0	109	1
7730068	7670068		F1043				C	T		x	O2			2	106	2
7731399	7671399		F1044				A	G		1	C	M130		0	108	2
7731454	7671454		F1045				T	C		x	O1			0	107	3
7731530	7671530		F1046		F	*	A	G		1		M89		2	104	4
7731535	7671535	rs35768594	F93		R1	*	T	C		1		M173		0	105	5
7734153	7674153		F4084				C	A		x	O1			0	110	0
7745491	7685491		F1047				G	A		x	O3			0	106	4
7750182	7690182	-	F94				A	T		1				0	2	108
7750447	7690447		F3690				a	C		1	O3	M188		0	97	13
7750683	7690683		F1048				t	A		x	O2			0	103	7
7757536	7697536	-	F95				C	G		1	O3	L127		3	104	3
7758740	7698740		F1049				T	A		x	O3			1	106	3
7774551	7714551		F4085				G	A		x	O3			1	106	3
7774986	7714986	rs9786279	F96				g	T		1				5	70	28
7775717	7715717		F1050				A	C		1	R1a			0	106	4
7782315	7722315		F1052				G	T		1	N	M231		1	105	4
7787677	7727677		F4086				c	T		x	G			0	101	9
7791706	7731706		F1053				G	A		1	N	M231		2	104	4
7799439	7739439		F1054				t	C		1	O3	F852		1	105	4
7806281	7746281		F1055				g	C		1	O3	?		2	103	5
7807615	7747615		F1056				A	T		x	O1			1	106	3
7811812	7751812	-	F97				t	C		1				0	33	77
7821425	7761425		F1057				c	T		x	O3			0	103	7
7826712	7766712	rs9786668	F98				c	T		1				0	3	107
7830244	7770244		F1058				A	C		1	O2	PK4		0	109	1
7830327	7770327		F1059				G	T		x	C			0	110	0
7831131	7771131	rs9785717	P238		R1	*	A	G		1		M173		0	108	2
7831358	7771358		F4087				C	T		x	J			0	110	0
7832737	7772737		F3858				G	A		x	D			0	108	2
7833122	7773122		F1060				T	C		x	O3			0	104	6
7833172	7773172		F1061				T	A		1	N	M231		2	105	3
7833460	7773460		F1062				A	G		1	Q	M120		2	107	1
7835975	7775975	-	F99				T	G		1	O3	002611		0	108	2
7842646	7782646		F1064				A	G		x	O1			0	110	0
7843103	7783103		F1065				G	C		1	O3	F862		0	108	2
7852496	7792496		F1066		D		G	A		1	D	M174		2	107	1
7860481	7800481		F1067				g	A		1	C	F1144		0	101	9
7866898	7806898		F1068				c	A		1	N	M231		0	109	1
7869769	7809769	-	F100				A	G		1	O3	M134		0	108	2
7897014	7837014		F4088				T	C		x	O3			0	109	1
7904490	7844490	rs11799125	L303			*	G	A		1				0	107	3
7913420	7853420	-	F101				T	C		1	O1	M119		4	98	8
7914412	7854412	-	F102		R1	*	G	A		1		M173		0	109	1
7918871	7858871	-	F103				A	G		1	O3	M134		0	108	2
7919654	7859654		F1070				T	C		x	D			0	108	2
7919659	7859659		F1071				A	G		x	O3			0	108	2
7935949	7875949		F1072				g	C		x	O2			0	105	4
7937611	7877611		F1073				C	T		x	N			1	106	3
7939524	7879524		F1074				T	C		x	O3			0	102	8
7951188	7891188	rs1864469	F104				c	T		1				1	79	30
7951525	7891525		F3691				a	T		1	N	M231		1	91	18
7952537	7892537		F1075				t	C		x	N			0	105	5
7967529	7907529	rs33926922	F1076				A	G		x	O1			0	110	0
7997615	7937615		F4089				A	G		x	N			0	108	2
7998192	7938192		F1077				A	G		1	O2	F2489		1	106	3
8023031	7963031	rs895530	P295		P	*	g	T		1				0	4	106
8038725	7978725	rs35160044	L89				C	T		1	G			0	110	0
8047577	7987577		F1079				T	G		x	G			0	108	2
8057470	7997470		F3859				A	G		x	C			0	109	1
8071771	8011771	-	F105				T	A		1	O3	F11		1	107	2
8073857	8013857	-	F106				A	G		1	O3	F386		1	105	4
8078560	8018560		F1081				T	C		x	O1			1	105	4
8081340	8021340	rs1846574	F107		NO		C	T		1		M214		1	107	2
8085349	8025349		F1082				G	T		x	Q			0	101	8
8087524	8027524		F1083				G	A		x	Q			0	110	0
8089960	8029960		F1084				T	G		x	O3			9	99	2
8099511	8039511	-	F108				G	A		1	O3, Q	F11, #1		0	109	1
8099638	8039638		F1085				T	G		1	O2	PK4		1	107	2
8110994	8050994	rs9786915	P229		R	*	C	G		1		M207		0	96	14
8112975	8052975		F1087				G	A		x	R2			0	106	4
8113594	8053594		F1088				g	A		1	R1a			1	105	4
8119894	8059894	rs9785958	F1089		F	*	C	T		1		M89		5	104	1
8120848	8060848		F1090				A	G		1	C	M217		0	108	2
8120903	8060903	rs11096449	F109				A	T		1	O1	M119		5	105	0
8121233	8061233		F4090				g	A		x	O1			0	106	3
8121454	8061454		F1091				T	C		x	G			0	105	5
8128096	8068096	-	F110				c	T		1	O3	<F11		0	84	25
8128493	8068493		F1092				A	G		x	R2			0	98	12
8128842	8068842		F1093				C	G		1	C	F1144		1	109	0
8128971	8068971		F1094				C	G		x	O3			0	107	3
8142806	8082806	-	F111				G	A		1	O1	M119		3	103	4
8143640	8083640		F1095				A	T		x	O3			0	108	2
8146815	8086815	rs13305092	L309				G	A		1				0	107	3
8147573	8087573		F1096				A	T		1	Q	M120		2	107	1
8155239	8095239		F4091				a	C		x	J			0	98	12
8158341	8098341		F1097				T	C		1	N			2	106	2
8164761	8104761		F1098				G	C		1	O2	<M95		2	104	4
8166089	8106089		F1100				A	G		x	O3			0	104	6
8169742	8109742		F4092				A	C		x	J			0	104	6
8170404	8110404		F1101				C	T		1	N	M128		1	106	3
8170520	8110520	rs60309316	F112				a	T		1				1	71	38
8176284	8116284		F1102				G	A		1	C	F1144		0	109	1
8177297	8117297		F3860				A	G		x	C			0	104	6
8177450	8117450		F1103				A	G		x	O1			0	110	0
8178931	8118931		F1104				T	C		x	Q			0	109	1
8181059	8121059		F1105				G	A		1	G			0	105	5
8181841	8121841		F1106				G	T		x	O3			0	107	3
8181844	8121844		F1107				C	G		x	O3			0	107	3
8183701	8123701		F1108				c	G		x	O2			0	109	1
8188296	8128296		F1109				A	G		x	C			0	108	2
8189401	8129401		F1110				g	A		1	O2	M95		2	99	9
8189592	8129592		F1111				t	C		1	Q	M120		2	103	5
8190806	8130806	-	F113				c	G		1	O3	M324		2	98	10
8191538	8131538	rs9785858	F3692		F	*	t	G		1		M89		3	94	13
8192296	8132296	rs9786592	L313		F	*	T	G		1		M89		0	109	1
8193085	8133085	-	F114				T	C		1	O3	F444		1	108	1
8193454	8133454		F1112				A	T		x	Q			0	109	1
8193554	8133554		F1113				a	C		x	N			1	102	7
8194704	8134704	rs7893084	F115		P	*	A	T		1		M45		2	105	3
8195387	8135387		F4093				A	C		x	O1			0	106	4
8198272	8138272		F1114				A	T		x	O3			0	108	2
8200098	8140098		F1115				G	A		x	R2			0	106	4
8204577	8144577		F1116				T	C		1	O3	<M134*		0	97	13
8204735	8144735		F1117				G	T		x	O1			2	102	6
8205871	8145871		F1118				A	G		1	C	M130		1	102	7
8206526	8146526		F1119				G	C		x	O3			1	100	9
8207497	8147497		F1120				A	G		1	O2	<M95		0	101	9
8208869	8148869	rs34703625	L56		Q1a3		G	A		1	Q			0	107	3
8209348	8149348	rs9786882	L265			*	G	A		1				0	91	19
8210931	8150931		F1121				T	G		x	O3			2	103	5
8213240	8153240		F1122				A	T		x	N			1	105	4
8214638	8154638		F1123				A	C		x	O3			0	109	1
8215106	8155106	-	F116				G	A		1	O3	M122		1	109	0
8219816	8159816	-	F117				A	G		1	O3	F11		0	108	2
8233271	8173271		F3861				T	C		1	C			1	78	31
8258149	8198149		F701				c	T		1	O3	M134*		1	57	52
8264091	8204091	-	F118				g	C		1	O3	002611		0	67	43
8277626	8217626		F1124				T	G		x	O3			1	105	4
8279021	8219021		F1125				A	G		1	G			1	108	1
8279098	8219098		F1126				A	G		x	Q			0	108	2
8291717	8231717	-	F119				T	C		1	O3	F11		0	108	2
8293186	8233186	rs9786207	F120			*	T	C		1	R1b			0	104	6
8293512	8233512		F1127				A	T		x	O2			0	110	0
8298502	8238502		F1128				C	A		x	O3			1	106	3
8298908	8238908		F1129				A	G		x	O3			0	110	0
8299331	8239331		F1130				C	A		1	O2	PK4		2	108	0
8300725	8240725	rs34761704	F1131				C	T		1	G			0	107	3
8307581	8247581		F1132				G	A		1	O2	M176		0	110	0
8308774	8248774		F1133				a	G		x	O3			0	107	3
8313053	8253053		F4094				G	T		x	N			0	107	3
8319972	8259972		F1134				A	T		x	O3			0	109	1
8334331	8274331		F1135				T	C		1	D	F853		0	107	3
8335094	8275094		F1136				A	T		x	G			0	107	3
8340242	8280242		F3862				G	A		1	C	M217		0	98	12
8340433	8280433		F1137				C	T		1	D	M174		2	108	0
8342092	8282092		F1139				A	C		x	N			1	105	4
8343411	8283411		F1140				T	G		1	C	M217		0	108	2
8343614	8283614	-	F121				A	G		1	O1	M119		2	107	1
8347669	8287669		F1141				A	C		x	R1a			0	110	0
8347876	8287876	-	F122				G	A		1	O3	F444		1	108	1
8366222	8306222		F1142				g	A		x	O3			2	104	4
8366942	8306942		F1143				a	G		1	C	F1144		0	101	9
8367194	8307194		F1144				G	A		1	C	F1144		0	109	1
8386618	8326618	rs9786205	F123				t	C		1				0	2	108
8387892	8327892		F3722				t	A		1	G			1	101	8
8394875	8334875	rs9785740	P237		P	*	G	A		1		M45		2	107	1
8411025	8351025		F4095				G	A		x	J			0	110	0
8413524	8353524		F1145				C	T	recurrent?	1	O1,O3			0	108	2
8426775	8366775		F4096				c	T		x	O3			2	104	4
8433522	8373522		F1147				t	A		x	O1			0	98	12
8435445	8375445		F1148				A	G		x	N			0	108	2
8435595	8375595	-	F124				t	G		1	O1			1	47	62
8435854	8375854	-	F125				t	A		1	O1? O1O2?			1	92	17
8438220	8378220	rs9786056	F1149		F	*	T	C		1		M89		3	97	10
8439062	8379062	-	F126				c	A		1	O3	F196		1	103	6
8440264	8380264		F1150				C	T		x	O3			0	109	1
8440497	8380497	-	F127				C	A		1	O3	M117		0	110	0
8440670	8380670		F1151				g	A		x	C			0	109	1
8440939	8380939		F1152				T	G		x	O3			1	108	1
8441017	8381017	-	F128				C	T		1	O1	M119		1	105	4
8441129	8381129		F1153				C	T		x	R1a			0	105	5
8441238	8381238	-	F129				a	G		1	O3	M122		2	99	9
8441313	8381313		F1154				T	C		1	N	M128		2	106	2
8441922	8381922		F3863				C	T		x	C			1	107	2
8442727	8382727		F1155				A	T		1	D	F853		0	110	0
8444251	8384251		F1156				C	A		x	O3			0	108	2
8444434	8384434		F1157				T	G		1	R1a			0	104	6
8445381	8385381		F1158				A	C		x	O2			0	99	11
8447180	8387180		F1159				A	T		x	R2			0	109	1
8447539	8387539		F1160				G	A		1	G			0	110	0
8449320	8389320		F1161				A	G		x	Q			0	108	2
8451108	8391108		F3744				G	T		1	C	F1144		1	108	1
8451509	8391509		F1162				T	A		x	O3			0	107	3
8452395	8392395		F1163				G	T		1	D	M174		2	106	2
8452583	8392583		F1164				C	T		x	G			1	106	3
8452756	8392756		F1165				A	G		1	C	F1144		1	106	3
8453119	8393119		F1166				A	T		x	N			1	108	1
8453499	8393499		F1167				G	A		1	J	M304		0	109	1
8453849	8393849		F1168				G	A		1	J	M304		1	108	1
8454560	8394560		F1169				c	T		x	Q			0	103	7
8455068	8395068		F1170				A	T		x	O3			0	108	2
8455251	8395251		F3864				C	T		x	C			1	103	6
8455781	8395781	-	F130				T	C		1	O3	P164		2	107	1
8455839	8395839		F1171				g	A		x	C			0	107	3
8457349	8397349		F1172				g	A		1	N			6	100	4
8458614	8398614		F1173				T	C		1	N	F842		1	106	3
8458700	8398700		F1174				G	A		x	O3			0	109	1
8458931	8398931	-	F131				G	A		1	O3	P164		0	109	1
8459197	8399197		F1175				G	A		x	G			0	108	2
8459394	8399394		F4097				G	A		x	O3			0	108	2
8459515	8399515		F4098				A	G		x	O3			3	103	4
8461239	8401239		F1176				T	C		1	O2	PK4		2	106	2
8461455	8401455		F1177				T	G		x	R2			0	110	0
8461658	8401658		F1178				c	T		x	O3			0	108	2
8462955	8402955		F1179				t	G		x	O3			4	106	0
8476058	8416058	rs9786304	F132		R1	*	a	C		1		M173		0	110	0
8476979	8416979		F4099				G	A		1	R1a	M17		0	104	6
8477164	8417164	-	F133				A	G		1	O3	F646		0	108	2
8477425	8417425		F4100				t	G		1	J	M304		1	108	1
8477657	8417657		F1180				C	A		x	O3			0	106	4
8478927	8418927	rs17250845	F1181				G	C		1	J	M304		2	106	2
8480152	8420152	-	F134				A	G		1	O3	F238		0	109	1
8480377	8420377		F1182				C	T		1	D	M15		0	109	1
8480738	8420738		F1183				G	C		1	J	M304		1	107	2
8482993	8422993		F1184				T	A		1	G			0	109	1
8484077	8424077		F1185				A	G		x	Q			0	107	3
8484089	8424089	rs17842387	P145		F	*	A	G		1		M89		3	104	3
8484513	8424513		F1186				A	C		x	O3			0	106	4
8486362	8426362		L266				G	A		x	R2			0	109	1
8486377	8426377		F1187				G	T		1	O2	<M95		2	106	2
8486380	8426380	rs34406695	F1188				t	G		1	G			0	109	1
8487005	8427005		F1189				A	G		x	G			0	108	2
8488069	8428069		F1190				C	T		x	O3			0	108	2
8488370	8428370		F1191				G	A		1	C	M217		2	105	3
8488411	8428411		F1192				G	A		1	D	F738		1	105	4
8489419	8429419		F1193				C	T		x	G			0	107	3
8489649	8429649		F1194				G	A		1	O2	M176		0	101	9
8491604	8431604		F1195				T	G		x	O2			0	109	1
8492850	8432850		F1196				a	C		x	O3			0	105	5
8492920	8432920		F1197				a	C		1	Q			2	99	9
8495011	8435011		F1198				T	A		x	G			0	106	4
8495151	8435151		F1199				G	A		x	O2			0	106	4
8496568	8436568		F1200				G	A		x	O3			0	103	7
8497227	8437227		F1201				G	A		x	O3			0	108	2
8498421	8438421		F1202				A	T		1	Q	M120		3	106	1
8499542	8439542	-	F135			*	A	G		1	R1b			0	109	1
8500348	8440348		F1204				A	T		1	O2	M176		0	108	2
8500399	8440399		F1205				T	C		x	Q			0	109	1
8500417	8440417		F1206				C	T		1	N	<M231		1	107	2
8502129	8442129		F1207				T	A		1	O3	F854		1	105	4
8502334	8442334		F1208				T	C		1	C	M130		0	107	3
8502341	8442341	rs9786897	F1209		F	*	G	A		1		M89		2	105	3
8502420	8442420		F4101				A	G		x	O2			1	105	4
8503633	8443633		F1210				A	G		x	O3			0	108	2
8504617	8444617		F4102				t	C		1	O3	F964		2	100	8
8506584	8446584	-	F136				G	T		1	O3	F386		0	106	4
8508007	8448007		F4103				C	A		1	O2	F2489		7	102	1
8508515	8448515	-	F137				C	T		1		M175		3	91	16
8509131	8449131		F4104				T	C		x	O3			2	105	2
8510786	8450786		F1212				A	T	8510786..8510791 AGGCAG > TGC, -3bp	1	O3	M7		0	107	3
8511013	8451013		F1213				G	A		x	Q			0	105	5
8511354	8451354		F1214				G	A		x	O3			0	109	1
8512166	8452166	-	F138				T	C		1	O2	M268		3	106	1
8513537	8453537		F3865				A	C		1	D	F738		0	108	2
8514150	8454150		F1215				A	C		1	Q	M120		4	100	6
8514233	8454233		F1216				G	A		1	G			0	108	2
8514895	8454895		F1217				T	C		1	C	M130		0	108	2
8515911	8455911		F1218				G	A		x	G			0	106	4
8517361	8457361	-	F139				G	T		1	O3	M117		0	108	2
8517950	8457950		F1219				G	A		1	C	M217		0	109	1
8518859	8458859		F3866				G	A		1	D	F738		0	106	4
8519608	8459608	-	F140				A	C		1	O1	F78		3	105	2
8520176	8460176		F1220				C	T		x	C			0	110	0
8521538	8461538	-	F141				G	T		1	O3	M117		1	106	3
8522601	8462601		F1221				T	A		1	N	F842		1	109	0
8522796	8462796		F1222				T	C		x	O1			1	108	1
8523332	8463332		F1223				T	C		1	C	F1144		0	107	3
8523641	8463641		F4105				C	T		x	O3			1	107	2
8523868	8463868		F1224				C	T		1	R1a			0	107	3
8524280	8464280		F1225				G	A		1	D	F853		0	109	1
8525550	8465550		F1226				A	G		1	O3	F862		0	108	2
8525669	8465669		F3867				C	T		x	C			0	108	2
8525758	8465758		F1227				c	G		x	J			0	108	2
8526354	8466354		F1228				C	T		x	N			0	104	6
8526519	8466519		F3746				G	C		x	C			0	110	0
8526524	8466524		F1229				C	A		x	Q			0	110	0
8526802	8466802		F1230				g	A		x	Q			0	104	6
8527053	8467053	rs7067418	P278				G	A	recurrent E1b and O2	1	E1b, O2			2	101	7
8531989	8471989		F1231				G	T		1	D	M15		0	110	0
8532073	8472073		F1232				A	G		x	O3			0	109	1
8533374	8473374	-	F142				T	A		1	O3	F386		2	102	5
8533678	8473678		F1233				t	A		x	R1a			0	110	0
8534189	8474189	rs9306848	P160		F	*	C	A		1		M89		2	104	4
8534549	8474549		F4106				T	A		x	J			0	110	0
8534878	8474878		F1234				c	T		x	O3			1	98	11
8535654	8475654	-	F143				G	A		1	O1	M119		4	101	5
8535689	8475689		F1235				C	A		1	O3	M188		0	106	4
8536739	8476739		F4107				C	A		1	O2	F2489		6	101	2
8536924	8476924		F1236				C	G		x	O2			1	107	2
8539245	8479245	rs34067396	F1237				A	G		1	Q	M242		1	108	1
8540879	8480879	-	F144				C	T		1	O3	M117		5	100	4
8541561	8481561	-	F145				A	G		1	O3	L127		4	103	3
8541920	8481920	-	F146				T	G		1	O3	M117		0	108	2
8542010	8482010	-	F147				C	A		1	O1	M119		3	105	2
8542150	8482150		F1238				G	A		1	O3	?		0	106	4
8542393	8482393		F1239				C	T		x	G			0	107	3
8542599	8482599		F1240				C	G		1	C	F1144		0	109	1
8542631	8482631		F1241				G	C		1	C	M130		0	106	4
8543035	8483035		F1242				g	C		x	Q			0	107	3
8543638	8483638		F1243				G	A		1	C	F1144		1	98	11
8543852	8483852		F1244				C	T		x	O3			0	106	4
8544112	8484112		F1245				G	T		1	C	M217		0	109	1
8545175	8485175		F1246				G	A		x	G			0	107	3
8545638	8485638		F1247				C	T		x	O2			0	110	0
8546344	8486344		F1248				G	A		1	C	F1144		0	106	4
8546551	8486551		F4108				C	A		x	D			1	106	3
8547415	8487415		F1249				T	C		x	O3			0	109	1
8547437	8487437		F1250				G	T		x	O3			0	108	2
8551335	8491335		F1251				T	G		1	Q	M120		2	106	2
8552876	8492876		F1252				C	T		1	O2	<M95		0	104	6
8552950	8492950		F1253				C	T		x	O3			0	108	2
8553022	8493022		F1254				G	A		x	Q			0	107	3
8554185	8494185		F1255				G	A		x	R2			0	108	2
8554218	8494218		F1256				A	G		x	O1			0	109	1
8556195	8496195		F1257				C	A		1	N	M231		2	107	1
8557599	8497599	-	F148				G	A		1	O3	M117		0	107	3
8558515	8498515		F1259				A	G		x	C			0	109	1
8559322	8499322		F1260				A	G		x	N			0	109	1
8560133	8500133		F1261				g	A		x	Q			1	106	3
8560614	8500614		F1262				G	A		x	O3			0	109	1
8561449	8501449		F1263				t	C		x	O1			0	106	4
8562236	8502236	rs9786140	L51/M412/S167		R1b1b2a1	*	A	G		1	R1b			0	109	1
8563447	8503447		F1264		D		G	A		1	D	M174		4	104	2
8563926	8503926		F4109				G	T		x	O2			1	105	4
8564007	8504007		F3868				T	C		x	C			0	107	3
8565317	8505317		F1265				G	A		1	O2	PK4		1	109	0
8565900	8505900		F1266				C	T		x	O3			0	108	2
8566663	8506663		F1267				C	A		1	O3	M7		1	108	1
8566721	8506721		F1268				C	T		1	D	M15		0	108	2
8568188	8508188		F3747				T	C		x	C			0	108	2
8569737	8509737	-	F149				T	C		1	O3	M117		1	108	1
8570746	8510746		F1269				G	A		x	N			0	108	2
8571159	8511159		F1270				G	T		x	O3			0	109	1
8571769	8511769		F1271				T	C		1	C	F1144		0	108	2
8572961	8512961		F1272				A	G		x	O3			0	107	3
8573398	8513398		F3869				C	G		1	D	F1635		0	104	6
8573500	8513500		F3870				A	G		x	C			0	109	1
8576929	8516929	rs9786124	F150				a	G		1				0	4	106
8582678	8522678		F1273				C	T		x	O3			0	108	2
8583880	8523880		F1274				G	C		x	N			0	110	0
8583982	8523982		F4110				G	A		x	O3			0	110	0
8584263	8524263	-	F151				A	C		1	O3	M134		0	110	0
8584731	8524731		F1275				C	G		1	O3	<M7		0	109	1
8586023	8526023		F1276				T	C		1	O3	M7		0	110	0
8587146	8527146		F1278				G	A		1	D	M174		2	99	9
8587773	8527773		F1279				G	T		x	O3			0	107	3
8590564	8530564		F1280				C	A		x	Q			0	105	5
8590679	8530679		F1281				A	G		x	R2			1	107	2
8591297	8531297		F1282				A	C		x	G			0	108	2
8592994	8532994		F1283				C	A		x	O3			0	108	2
8593735	8533735	rs17316771	M417				G	A		1	R1a			0	105	5
8593794	8533794		F1284				A	C		x	O2			5	105	0
8594137	8534137		F4111				T	A		x	C			0	108	2
8594979	8534979		F1285		F	*	C	T		1		M89		1	108	1
8595125	8535125		F1286				g	T		x	N			0	108	2
8597039	8537039		F1287				G	A		x	D			1	102	7
8597273	8537273		F1288				G	A		1	C	M130		1	103	6
8597792	8537792		F1289				A	G		x	O3			0	107	3
8598165	8538165		F1290				T	G		x	O2			0	99	11
8599739	8539739		F1291				C	G		x	O3			0	106	4
8602721	8542721		F1292				C	T		1	D	F853		0	106	4
8602825	8542825	-	F152				G	T		1	O3	<M134*		0	105	5
8603450	8543450		F1293				T	C		1	Q	M242		3	105	2
8605324	8545324		F1294				T	A		x	G			0	109	1
8605494	8545494		F1295				C	T		x	O3			1	107	2
8606971	8546971		F1296				G	C		x	O3			1	105	3
8606992	8546992		F1297				A	C		x	O1			0	106	4
8607406	8547406		F1298				A	C		1	Q	M120		3	104	3
8607483	8547483		F1299				G	A		x	O3			0	107	3
8610825	8550825		F1300				C	T		1	N	F842		2	104	2
8612945	8552945		F1301				T	C		x	O3			0	108	2
8613421	8553421	rs1973664	F1302		F	*	T	C		1		M89		1	107	2
8614290	8554290		F1303				A	G		1	Q	M120		4	104	2
8614432	8554432		F1304				g	T		1	Q	MEH2		3	103	4
8616580	8556580	-	F153				T	A		1	O1	M119		0	105	5
8618358	8558358		F1305				C	G		x	O1			0	107	3
8618505	8558505	rs9306849	F154			*	C	T		1		M173?		2	103	5
8618969	8558969	rs17250887	P130		IJ		A	T		1		M429		1	106	3
8619910	8559910		F4112				G	A		x	O3			0	109	1
8619992	8559992		F1306				C	T		1	D	M174		1	107	2
8620645	8560645		F1307				A	G		1	C	M130		0	108	2
8620759	8560759		F1308				T	C		x	O3			0	108	2
8622287	8562287		F1309				A	G		x	O2			0	109	1
8622419	8562419		F4113				T	C		x	G			0	109	1
8623874	8563874		F1310				C	T		1	G			2	104	4
8624747	8564747		F1311				A	C		1	O3	F862		0	106	4
8625517	8565517		F1312				C	G		x	O3			0	108	2
8627414	8567414		F1313				T	C		x	D			2	101	7
8628432	8568432		F1314				t	G		1	Q	<=M120		2	107	1
8628442	8568442		F1315				t	C		x	C			0	109	1
8628806	8568806		F1316				t	G		x				0	92	17
8629161	8569161		F1317				G	A		1	D	P47		3	102	5
8629973	8569973		F1318				A	C		x	O1			11	97	2
8631457	8571457		F1319				C	T		1	C	F948		1	99	10
8632150	8572150		F1320		F	*	a	G		1		M89		1	104	5
8634227	8574227		F1321				A	G		x	O3			0	104	6
8634958	8574958		F1322				c	T		1	O2	M176		0	102	8
8638180	8578180		F1323				T	A		1	C	F1144		0	107	3
8638328	8578328		F1324				G	T		x	O3			0	109	1
8639009	8579009		F1325				T	A		1	N	F842		1	107	2
8639191	8579191		F1326				A	T		x	O3			0	104	5
8646557	8586557		F1327				c	T		x	O2			2	104	4
8648730	8588730		F1328				G	A		x	O2			0	109	1
8649031	8589031	rs9786482	F1329		F	*	T	C		1		M89		1	108	1
8649604	8589604		F1330				G	A		1	C	F1144		1	105	4
8649831	8589831		F1331				G	A		x	C			0	108	2
8650558	8590558		F3874				G	A		x	C			1	108	0
8650752	8590752	rs7892893	P127		IJ		C	T		1		M429		1	107	2
8652829	8592829		F4114				C	G		x	O3			0	107	3
8653845	8593845		F3875				G	A		x	D			0	109	1
8657392	8597392		F1332				C	G		x	O3			1	107	2
8657523	8597523		F1333				T	G		x	D			4	103	3
8657871	8597871		F1335				G	A		1	D	P47		2	107	1
8658842	8598842		F1336				g	A		x	O3			0	104	6
8659321	8599321		F1337				A	T		x	Q			0	110	0
8659422	8599422		F1338				A	C		x	G			0	107	3
8660158	8600158		F1339				A	T		1	G			2	103	5
8661548	8601548		F1340				g	A		1	Q	M120		2	105	3
8662415	8602415	rs16981340	P146		F	*	T	C		1		M89		1	107	2
8662816	8602816		F1341				G	C		1	G			0	107	3
8662985	8602985		F4115				G	C		x	N			0	110	0
8663345	8603345		F1342				g	C		x	O3			0	108	2
8663396	8603396		F1343				A	G		x	R1b			0	110	0
8664667	8604667		F1344				G	A		1	D	M174		1	98	11
8665676	8605676		F1345				c	A		x	R1a			0	108	2
8665895	8605895		F1346				C	A		1	O2	PK4		2	106	2
8666948	8606948		F1347				C	T		x	O2			0	109	1
8671330	8611330		F1349				T	A		x	Q			0	107	3
8672579	8612579		F3876				G	A		1	D	F1635		0	109	1
8673151	8613151		F4116				G	T		x	C			0	107	3
8673928	8613928		F1350				T	C		x	N			0	109	1
8674138	8614138	rs35178723	L154				T	G		1	G			2	100	8
8675087	8615087		F1351				T	C		x	O3			0	109	1
8675529	8615529	-	F155				c	T		1	O3	<M117		0	106	4
8676777	8616777		F1352				C	T		x	O3			0	104	6
8676847	8616847		F3748				G	T		x	C			0	106	4
8677191	8617191		F4117				C	A		x	O3			0	106	3
8679144	8619144		F1353				C	T		1	O2	PK4		0	107	3
8679145	8619145		F1354				G	A		x	G			0	107	3
8679538	8619538	rs9786896	P27/P207		P, O3a1	*	A	G	2x	1				3	91	14
8680391	8620391		F1355				A	G		1	O3			1	107	2
8680650	8620650		F1356				G	C		x	G			0	108	2
8680877	8620877		F1357				T	C		1	N	M231		3	104	3
8680881	8620881	-	F156		NO		T	C		1		M214		2	106	2
8681202	8621202	-	F157				C	T		1	O1	F78		2	105	3
8683513	8623513		F1358				G	A		1	O2	M95		0	105	5
8683586	8623586		F1359				G	T		1	N	M231		2	103	5
8684113	8624113		F1360				T	C		1	N	M128		1	102	7
8686797	8626797	-	F158				C	T		1	O1	<M119		1	108	1
8688242	8628242		F4118				G	T		x	O1			1	105	4
8690348	8630348		F4119				C	T		x	O3			0	106	4
8690393	8630393		F1361				T	A		x	O2			0	107	3
8691247	8631247		F1362				A	G		x	Q			0	108	2
8693001	8633001		F1364				T	C		x	N			0	107	3
8693213	8633213		F1365				c	T		x	O3			0	108	2
8693545	8633545	rs3853052	P245		R1	*	C	T		1		M173		0	110	0
8695780	8635780		F1366				A	G		1	O3	F862		0	108	2
8700245	8640245		F1367				c	G		1	C	M130		0	105	5
8700367	8640367		F1368				g	A		1	O2	M176		0	96	14
8700485	8640485		F1369				C	T		x	O3			0	104	6
8701372	8641372	-	F159				G	T		1	O3	L127		2	97	11
8703365	8643365		F1370				G	C		x	C			1	109	0
8705311	8645311		F1371				A	G		x	O3			0	110	0
8710418	8650418		F1372				A	T		x	O3			0	110	0
8717238	8657238		F1374	K33Q, tolerated			T	G		x	O3			0	109	1
8719360	8659360	-	F160				G	C		1	O3	002611		0	109	1
8723133	8663133		F1375				t	C		1	O3			0	100	10
8724014	8664014		F1376				G	A		x	R2			0	110	0
8724532	8664532		F1377				G	T		x	O3			0	108	2
8724678	8664678		F1378				T	C		x	O2			0	105	5
8739843	8679843	rs3853054	P132		K	*	T	G		1		M9		2	107	1
8739954	8679954		F1379				T	C		1	D	M174		2	106	2
8740661	8680661	rs9786707	P151		F	*	c	T		1		M89		3	105	2
8745038	8685038		P255/P325				g	A		1	C	M130		0	106	4
8745083	8685083	rs4141564	P243		P	*	G	A		1		M45		4	101	5
8745270	8685270		F1380				C	T		x	O3			0	108	2
8747145	8687145		F1381				G	T		1	J	M304		1	109	0
8748351	8688351		F1382				G	A		1	C	F1144		1	107	2
8751380	8691380		F4120				C	A		1	N	M128		0	107	3
8754916	8694916	rs7067417	F161				A	G		1				0	108	2
8760380	8700380	rs34621155	F1383				C	T		1	G			0	108	2
8760548	8700548		F1384				G	A		x	O3			0	109	1
8760780	8700780		F1385				a	T		x	O1			2	100	8
8762003	8702003		F1386				G	A		1	O3	M188		0	110	0
8765980	8705980	rs9786428	F162				t	C		1				3	80	27
8768636	8708636		F1387				A	G		x	R2			0	110	0
8769466	8709466		F1388				C	T		1	O3	F852		2	108	0
8770683	8710683		F1389				C	T		1	N	M128		1	108	1
8771790	8711790		F1390				A	G		x	O3			0	108	2
8777301	8717301		F1391				G	C		x	O3			0	107	3
8777910	8717910		F1392				C	T		x	O2			0	107	3
8779593	8719593		F1393				G	A		x	G			0	110	0
8785496	8725496	-	F163				C	T		1	O3	<M134*		0	103	7
8790475	8730475		F3693				A	T		1	N	M231		0	88	22
8802700	8742700		F1394				A	G		1	G			0	107	3
8804807	8744807		F1395				G	A		x	N			1	102	7
8806611	8746611		F1396				C	T		1	C	F1396		0	108	2
8806792	8746792		F3877				g	A		1	C	M130		1	87	22
8807022	8747022	-	F164				A	G		1	O3	L127		1	107	2
8812246	8752246		F3878				G	A		1	D	F1635		0	107	3
8815893	8755893		F1397				a	G		x	O3			0	108	2
8820488	8760488		F3879				A	C		1	C	F1144		5	96	9
8820847	8760847		F1398				C	T		x	Q			0	106	4
8822969	8762969		F1399				C	A		x	O2			0	106	4
8824464	8764464		F1400				T	G		1	D	M15		0	109	1
8825851	8765851		F3750				G	A		x	C			0	109	1
8826750	8766750		F1401				C	G		1	O3	<M117		1	108	1
8829425	8769425		F1402				C	T		1	O2	PK4		2	95	13
8830009	8770009		F1403				C	G		x	O3			0	109	1
8830049	8770049		F1404				G	T		x	O3			0	108	2
8830573	8770573		F1405				T	C		x	Q			0	106	4
8830935	8770935		F1406				A	G		x	Q			1	106	3
8831750	8771750		F3694				G	A		1	N	M231		2	91	17
8834156	8774156		F1407				A	G		1	O1			3	97	10
8836840	8776840		F1408				g	A		x	R1a			0	105	5
8839664	8779664		F4121				A	G		x	C			0	109	1
8840621	8780621		F1409				t	A		x	G			0	101	9
8843101	8783101		F1410				C	T		1	O3	F862		0	107	3
8843363	8783363	-	F165				C	T		1	O1	M119		3	107	0
8843914	8783914		F1411				A	G		x	O3			0	107	3
8844179	8784179		F1412				T	A		1	O3	F999		1	100	9
8844513	8784513		F1413				G	T		x	O3			0	105	5
8844755	8784755		F4122				G	T		x	D			1	106	3
8849892	8789892		F3751				a	G		1	C	F1396		0	104	6
8850985	8790985	-	F166				G	A		1	O3	M324		5	103	2
8851244	8791244		F1414				C	A		x	O3			0	106	4
8852176	8792176		F1415				a	C		1	C	M217		0	102	8
8852431	8792431		F4123				A	C		x	O2			4	106	0
8853919	8793919	rs9785966	F1416		F	*	G	T		1		M89		2	107	1
8854264	8794264		F4124				g	A		x	O3			1	104	5
8856086	8796086	-	F167				A	G		1	O2	M268		0	109	1
8857759	8797759		F1417				A	G		x	R1a			1	107	2
8857778	8797778	-	F168				C	T		1	O1	F78		2	105	3
8859540	8799540		F3752				G	A		1	C	F1396		0	102	8
8861983	8801983		F1418				G	A		x				0	96	14
8864321	8804321		F3880				A	C		1	C	F1144		1	96	13
8864414	8804414		F1419				C	A		x	N			1	107	2
8864908	8804908		F1420				t	C		1	C	F1144		0	108	2
8865000	8805000	-	F169				c	T		1	O3	M324		2	107	1
8868097	8808097		F1421				t	C		1	D	P47		3	100	7
8868728	8808728	-	F170				C	A		1	O3	L127		2	107	1
8868876	8808876		F1422				A	G		x	O3			0	109	1
8869390	8809390	rs2006634	F171				T	C		1		M175		1	96	13
8880343	8820343		F4125				c	T		x	O3			0	107	3
8887919	8827919		F1423				T	C		1	O3	F862		0	109	1
8896397	8836397		F4126				A	G		x	O3			0	108	2
8898729	8838729		F1424				G	T		1	O3	M188		1	108	1
8899060	8839060		F1425				G	A		x	N			0	108	2
8899573	8839573		F3881				C	T		x	C			2	105	3
8900134	8840134		F1426				C	T		1	Q	MEH2		1	108	1
8900859	8840859		F1427				G	A		1	N	M231		0	110	0
8901106	8841106		F1428				C	G		x	G			0	105	5
8901269	8841269		F1429				G	T		x	G			0	107	3
8903122	8843122		F1430				A	G		x	O2			0	109	1
8905380	8845380	rs17250992	P226		P	*	T	C		1		M45		3	107	0
8905654	8845654		F1432				C	A		x	N			0	109	1
8905759	8845759		F1433				G	A		1	O2	M176		0	109	1
8906063	8846063		F1434				T	C		x	N			0	109	1
8906225	8846225		F1435				g	T		x	O3			0	110	0
8906370	8846370	-	F172				C	T		1	O3	M324		4	106	0
8906685	8846685	-	F173				c	T		1	O3	P164		0	40	70
8907122	8847122		F1436				G	A		x	O2			0	109	1
8907668	8847668		F4127				G	A		x	O3			1	108	1
8921569	8861569		F1437				t	C		1	N	F842		0	108	2
8922487	8862487		F3882				c	T		x	C			0	107	3
8929069	8869069		F1438				A	T		1	O3	M7		0	110	0
8929263	8869263	-	F174				G	A		1	O3	F46		1	107	2
8929318	8869318		F1439		D		A	G		1	D	M174		2	105	3
8930417	8870417		F3883				G	C		1	C	M407		0	107	3
8930437	8870437		F3884				A	C		1	C	M407		0	108	2
8930440	8870440		F3885				G	T		1	C	M407		0	108	2
8931438	8871438		F1440				C	T		x	O3			0	106	4
8931475	8871475		F1441				A	G		x	O2			1	104	5
8931924	8871924		F1442				A	T		x	O3			1	106	3
8933082	8873082		F1443				T	C		x	O3			0	108	2
8934366	8874366		F1444				C	T		x	R2			2	97	11
8935060	8875060		F1445				C	T		1	D	F853		0	108	2
8936758	8876758		F1447		D		G	A		1	D	M174		0	106	4
8943751	8883751		F1448				A	G		x	O3			0	107	3
8945865	8885865		F1449				t	G		x	O2			0	108	2
8946095	8886095		F3886				A	G		x	C			1	107	2
8947922	8887922		F3887				G	A		x	C			0	109	1
8948300	8888300		F1450				G	A		1	J	M304		0	108	2
8948951	8888951		F1451				C	A		1	O3	M122xM324		1	106	3
8949226	8889226		F3888				C	A		1	D	F738		0	107	3
8949850	8889850		F3889				T	A		x	C			0	109	1
8950040	8890040		F1452				C	T		x	O1			1	109	0
8952698	8892698		F3753				T	C		x	C			0	110	0
8955766	8895766		F1453				G	A		1	C	F1144		1	105	4
8955776	8895776		F3890				C	T		x	C			0	105	5
8960089	8900089		F3891				A	G		x	C			1	109	0
8962234	8902234		F1455				c	T		x	O3			0	105	5
8963433	8903433		F1456				C	T		x	Q			0	109	1
8965099	8905099		F1457				C	T		1	D	F853		0	109	1
8965787	8905787		F1458				A	G		x	O3			0	110	0
8966097	8906097		F1459				C	T		x	C			0	110	0
8966357	8906357	rs957431	F1460				C	T		1	J	M304		0	110	0
8967360	8907360		F1461				C	A		x	O3			0	108	2
8967922	8907922		F4128				C	A		1	O2			4	100	6
8969837	8909837	-	F175		O		g	C		1		M175		0	75	35
8970408	8910408		F1462				T	C		1	O2	F1462		0	110	0
8970660	8910660		F1463				C	T		x	N			3	103	3
9039107	8979107		F1464				t	A	between 2 STR	x	R2			0	98	12
9064556	9004556	-	F176		NO		C	T		1		M214		1	109	0
9086967	9026967		F3892				G	C		1	C	M217		0	93	17
9087564	9027564		F1465				T	A		x	O1			0	108	2
9089402	9029402		F4129				T	C		1	O2	F756		0	106	4
9090752	9030752	-	F177				G	A		1	O3	M122		0	110	0
9090938	9030938		F1466				C	T		1	O2	PK4		0	107	3
9091181	9031181	rs28726135	F1467			*	G	C		1				1	96	13
9098897	9038897		F1468				G	A		x	O3			0	109	1
9099192	9039192		F1469				A	G		x	C			0	109	1
9128728	9068728		F1471				G	A		x	O3			0	110	0
9133285	9073285		F1472				T	A		x	O3			0	107	3
9144296	9084296		F1473				c	T		x	O3			1	106	3
9145444	9085444		F3754				C	T		1	C	F1144		1	106	3
9146138	9086138		F3893				G	T		x	D			2	105	3
9146894	9086894		F1474				A	T		x	N			0	110	0
9147230	9087230		F1475				G	T		1	O2	M268*		1	96	13
9153029	9093029		F1476				C	G		x	O1			2	106	2
9153143	9093143	-	F178				G	A		1	O3	F386		1	100	9
9153383	9093383	rs7067233	F179				c	G		1				0	17	93
9155251	9095251		F3894				G	C		x	C			0	107	3
9157669	9097669		F1477				G	A		1	D	F853		0	110	0
9158026	9098026		F4130				G	A		1	O2			2	107	1
9158330	9098330		F1478				G	A		x	O3			0	110	0
9158723	9098723		F1479				T	C		x	O1			0	109	1
9158922	9098922	-	F180		P	*	t	C		1		M45		2	105	3
9159427	9099427		F3895				C	T		1	C	>M407		1	95	14
9160761	9100761		F1480				A	C		x	G			1	102	7
9162002	9102002		F3896				C	T		x	C			0	105	5
9162036	9102036		F1481				T	C		1	O3	N6		1	103	6
9162064	9102064		F1482				G	A		1	O3	F854		2	105	3
9163289	9103289		F1483				T	C		1	O3	F862		0	106	4
9164128	9104128		F1484				G	T		1	O2			2	107	1
9165097	9105097		F3755				G	A		1	C	M407		0	106	3
9168252	9108252	rs17174528	P187		F	*	T	G		1		M89		3	105	2
9168378	9108378		F1485				G	T		1	O2	F756		1	109	0
9168931	9108931		F1486				c	T		1	N	F842		0	108	2
9168950	9108950		F1487				a	C		x	R1b			6	101	3
9168951	9108951		F3897				c	A		x	C			0	107	3
9177515	9117515		F1488				C	T		x	O3			0	110	0
9177943	9117943		F4131				T	C		x	O3			1	107	2
9178058	9118058		F1489				c	T		x	J			0	104	6
9178085	9118085		F1490				c	G		1	C	M130		1	97	12
9186502	9126502	-	F181				t	C		1	O1			1	68	41
9186824	9126824		F4132				C	T		x	O2			0	109	1
9188713	9128713	-	F182		O		C	T		1		M175		1	109	0
9190017	9130017		F1491				C	A		x	O2			1	108	1
9190018	9130018		F1492				C	A		x	O2			0	109	1
9191037	9131037	-	F183				A	C		x	O3			0	106	4
9191094	9131094		F1493				T	C		x	C			0	107	3
9191166	9131166	rs9786027	F184		P	*	C	A		1		M45		4	102	4
9191177	9131177	rs9786033	F185		P	*	C	T		1		M45		4	98	8
9191367	9131367		F4133				C	A		x	N			0	107	3
9193446	9133446		F1494				A	G		x	O3			0	108	2
9193724	9133724		F4134				G	A		1	O3	F862		0	101	9
9195598	9135598		F1495				T	C		x	O3			0	108	2
9195746	9135746		F3898				A	G		1	D	F1635		0	109	1
9196546	9136546		F1496				G	A		x	G			0	108	2
9197265	9137265		F1497				A	G		x	O3			0	110	0
9199609	9139609		F3899				G	A		x	C			0	109	1
9202309	9142309	rs9785943	F1498		DE		C	T		1		YAP		3	104	3
9203187	9143187		F1499				A	T		x	R2			0	104	6
9205400	9145400		F1500				G	A		x	O3			0	108	2
9207889	9147889	-	F186				C	T		1				2	66	42
9208173	9148173		F1502				G	T		1	O3	F854		1	106	3
9210937	9150937		F1503				a	C		x	O3			0	109	1
9213355	9153355		F3900				T	G		1	D	M15		0	94	16
9214397	9154397		F3901				T	C		1	D	F853		0	109	1
9215526	9155526		F3695				T	C		1	C	M217		0	86	24
9216793	9156793	rs9785885	F1504				G	T		1	D	M15		1	104	5
9221969	9161969	-	F187				A	G		1	O1	M119		4	105	1
9223105	9163105		F3902				C	G		1	C	M130		0	74	36
9223404	9163404	-	F188				G	C		1	O3	F11		0	55	55
9223911	9163911		F1505				G	T		1	Q	M120		2	105	3
9224082	9164082		F1506				A	T		1	C	F1144		0	104	6
9225238	9165238		F1507				T	C		1	D	P47		1	108	1
9227033	9167033		F4135				T	C		1	O3	F862		0	102	8
9227763	9167763	-	F189				A	G		1	O3	F11		0	109	1
9230545	9170545	rs9786194	M415		R1b1	*	a	C		1				0	1	109
9231029	9171029		F1508				G	A		x				0	86	24
9231794	9171794	-	F190		O1'2		A	G		1	O1O2	F75		1	97	12
9231836	9171836		F1509				G	A		x	N			0	96	14
9231896	9171896		F3903				G	A		1	C	F1144		1	96	13
9231956	9171956	rs7893095	F191				A	T		1				2	82	26
9232209	9172209		F1510				G	C		1	O3	F862		1	104	5
9232333	9172333		F1511				C	A		1	O3	M7		0	108	2
9232548	9172548		F1512				G	C		1	O2	F756		1	107	2
9232554	9172554		F4136				C	A		x	O3			0	108	2
9232578	9172578	rs2336952	F1513				G	A		1	Q			1	105	4
9232681	9172681	-	F192		NO		T	G		1		M214		17	90	3
9232972	9172972	-	F193				G	A		1				0	75	35
9244303	9184303		F4137				A	C		x	C			2	104	4
9271546	9211546		F1515				C	T		x	O3			1	104	5
9299420	9239420	-	F194			*	C	T		1			1	2	106	2
9924266	9314266		F1517				C	T		x				0	86	24
9938567	9328567		F1518				A	G		1	Q	<=M120		1	104	5
9939477	9329477		F1519				T	G		x	O3			1	108	1
9985248	9375248		F1520				C	A		x	O2			2	104	4
9986528	9376528		F1521				T	C		x	G			0	108	2
9987690	9377690	-	F195				G	C		1				3	74	33
9988386	9378386		F1522				T	G		1	Q	M120		3	104	3
9988390	9378390		F1523				T	C		1	Q	M120		3	104	3
9989600	9379600		F1524				T	G		x	O3			0	106	4
9989892	9379892		F1525				C	T		1	N	F842		0	108	2
9990787	9380787		F1526				A	G		x	O3			0	108	2
9991855	9381855		F1527				T	C		x	O3			0	107	3
9993834	9383834		F1528				G	T		x	Q			0	102	8
9993960	9383960		F1529				T	C		1	N	M231		0	96	14
9994631	9384631		F4138				A	C		1	R1a			2	96	12
9997005	9387005		F1530				G	T		1	O2	M176		1	104	5
9997194	9387194		F1531				G	A		x	D, O3			0	109	1
9997281	9387281		F1533		D		C	T		1	D	M174		2	105	3
9997336	9387336		F1534				C	T		x	Q			0	107	3
9997771	9387771		F1535				G	A		x	O3			0	107	3
10000143	9390143		F4139				A	C		x	O3			0	108	2
10000539	9390539		F1536				C	T		1	O3	F862		0	109	1
10001312	9391312		F1537				T	C		x	Q			0	105	5
10005118	9395118		F1538				G	A		x	N			0	102	8
10008519	9398519		F1539		D		a	C		1	D	M174		0	102	8
10008534	9398534		F1540		D		t	C		1	D	M174		0	102	8
10008567	9398567		F1541				g	T		x	O3			1	98	11
10008589	9398589		F4140				t	G		1	O3	<M7		0	91	19
10008592	9398592		F1542				a	C		x				0	91	19
10009023	9399023		F1543				A	C		1	O2	M176		0	105	5
10011942	9401942		F1544				a	C		x	O3			0	107	3
10015443	9405443		F1545				C	T		1	R1a			0	106	4
10025433	9415433		F1546				T	G		x	O3			8	100	2
10026046	9416046	-	F196				T	C		1	O3	F196		0	109	1
10026371	9416371		F1547				A	T		x	O3			0	108	2
10055154	9445154		F1548				c	T		1	D	M174		5	102	3
10055166	9445166		F4141				t	C		x	C			0	107	3
10055532	9445532		F1549				G	C		x	O3			0	108	2
10055642	9445642	-	F197				a	T	和16426796矛盾	1	O3	F11		0	97	13
10056538	9446538		F1550				A	G		x	O3			0	96	14
10058354	9448354	rs35567891	F1551				A	G		1	G			0	109	1
10060798	9450798		F4142				G	T		x	O3			0	108	2
10064776	9454776	-	F198				T	G		1	O3	<M134*		1	107	2
10070133	9460133		F4143				T	G		1	O3	M122xM324		7	100	3
10070359	9460359	-	F199				A	C		1	O1	M119		7	102	1
10071353	9461353		F4144				G	C		x	O3			0	105	4
10073207	9463207		F1552				G	C		1	D	M15		1	105	4
10074078	9464078	rs4480299	F200				T	C		1				0	106	4
10074097	9464097		F4145				A	T		x	N			0	106	4
10074489	9464489		F4146				C	T		x	G			0	107	3
10075684	9465684		F1553				C	T		x	O2			0	109	1
10076764	9466764		F1554				t	C		x	G			0	109	1
10077136	9467136		F1555				G	A		x	N			0	110	0
10077264	9467264		F1556				A	C		x	Q			0	108	2
10085071	9475071		F1557				A	G		1	O2	F756		1	109	0
10085210	9475210		F1558				A	C		x	O3			0	110	0
10090296	9480296		F1559				G	T		1	J	M304		1	109	0
10093648	9483648		F4147				T	G		x	O3			0	109	1
10093943	9483943		F4148				C	T		x	O3			0	108	2
10094649	9484649		F3696				G	C		1	C	M217		0	96	14
10095180	9485180	-	F201				A	G		1	O3	<M117		0	109	1
10098499	9488499		F1560				G	C		1	O3	M188		0	105	5
10100134	9490134		F1561				C	G		1	D	P47		1	108	1
10100292	9490292	-	F202				T	A		1	O3	F238		1	107	2
10105813	9495813		F4149				G	C		x	O1			0	109	1
10105836	9495836		F1563				T	C		1	N	M231		1	108	1
10106068	9496068		F1564				G	A		1	C	F1144		0	109	1
10106134	9496134	-	F203				A	G		1	O3	F444		0	110	0
10106338	9496338		F1565				A	C		x	O3			1	106	3
10112645	9502645		F1566				c	T		x	O3			0	104	6
10128703	9518703		F1567				T	A		x	D			1	107	2
10130802	9520802		F1568				G	C		x	O2			0	110	0
10131040	9521040		F1569				a	C		x	O3			0	104	6
10131120	9521120		F3904				g	T		1	C	F1396		0	104	6
10133560	9523560		F1570				A	G		x	O3			0	108	2
10133592	9523592		F1571				C	A		1	G			2	105	3
10148342	9538342		F1574				A	G		1	C	M217		1	106	3
10197597	9587597		F1575				A	G		x	O3			0	107	3
10237516	9627516		F1576				A	T		x	O2			0	105	5
10251025	9641025		F3757				C	T		x	C			0	110	0
10251602	9641602		F1578				C	T		x	O3			0	108	2
10252204	9642204		F1579				G	T		x	O3			0	109	1
10252865	9642865		F1580				A	G		x	C			0	106	4
10255152	9645152		F4150				T	C		x	O3			0	104	6
10256643	9646643		F1581				G	C		x	G			0	108	2
10256653	9646653		F1582				G	A		1	N	M231		1	107	2
10256820	9646820	-	F204				G	A		1	O3	M117		0	108	2
10256980	9646980	-	F205			*	T	C		1	R1b			0	108	2
10257422	9647422		F1583				G	A		x	O3			0	107	3
10258189	9648189		F1584				G	A		x	D			0	110	0
10259120	9649120		F1585				G	A		x	C			0	108	2
10260302	9650302	-	F206				A	G		1	O1	F78		1	109	0
10260514	9650514		F1586		F	*	A	G		1	F	M89		1	101	8
10264771	9654771		F1587				C	A		x	G			1	109	0
10307181	9697181		F4151				t	C		1	O2	M95		0	102	8
10338081	9728081		F1591				A	G		x	O3			0	102	8
10344565	9734565		F4152				A	C		x	O3			0	101	9
10351848	9741848		F1592				a	C		1	O2	M176		0	108	2
10352403	9742403		F1593				C	T		x	C			0	107	3
10354805	9744805		F1594				C	G		x	Q			0	105	5
10357788	9747788		F1595				G	A		x	O3			1	105	4
10365312	9755312		F3697				A	G		1	O3	M324	1	3	98	9
10365700	9755700		F1596				T	C		x	O3			0	108	2
10368675	9758675		F3758				T	G		1	C	F1144		0	108	2
10368934	9758934		F1597				A	G		1	C	M217		0	108	2
10369635	9759635		F3905				C	A		x	D			0	109	1
10370575	9760575	-	F207				C	T		1	O1	M119		2	108	0
10370879	9760879	-	F208				g	A		1				0	81	29
10373030	9763030		F3759				C	T		x	C			0	108	2
10373046	9763046		F1598				C	T		1	O3	N6		0	108	2
10374623	9764623		F1599				T	C		1	O3	M188		0	109	1
10379559	9769559		F1600				C	A		x	O1			0	106	4
10380522	9770522	-	F209				A	C		1	O3	<M134*		0	106	4
10387586	9777586		F1601				T	G		x	O2			6	100	4
10397370	9787370		F1602				T	C		x	O3			0	106	4
10397464	9787464		F1603				G	C		x	D			0	107	3
10397689	9787689		F1604				C	T		x	N			0	109	1
10398914	9788914	rs9786264	F211		R1	*	G	T		1		M173		0	108	2
10401734	9791734		F1605				A	G		x	O3			0	109	1
10404065	9794065		F4153				A	C		x	G			1	105	4
10404806	9794806		F1606				A	G		x	C			0	107	3
10405971	9795971		F1607				G	A		x	O3			0	107	3
10408589	9798589		F1608				G	T		x	O1			1	108	1
10415459	9805459		F1609				T	C		x	J			1	108	1
10437093	9827093		F1611				g	A		x	O3			0	110	0
10438418	9828418		F1612				C	T		1	D	M174		2	105	3
10443726	9833726		F1613				G	A		1	O2	M176		1	109	0
10445988	9835988		F1614				t	C		x	J			0	105	5
10446764	9836764		F1615				C	T		x	O3			0	108	2
10447476	9837476		F1616				G	A		x	O3			0	109	1
10451611	9841611		F4154				T	C		x	G			0	109	1
10451700	9841700	rs17221468	F212		P	*	C	G		1		M45		4	105	1
10452606	9842606		F1618				A	C		1	O2	M176		0	109	1
10453298	9843298		F3760				G	T		x	C			0	109	1
10454137	9844137		F1619				T	C		1	C	F1144		0	110	0
10455876	9845876		F1620		D		T	C		1	D	M174		2	104	4
10460700	9850700	-	F213				a	G		1	O3			1	38	71
10460801	9850801		F3906				c	A		1	D	M15		0	101	9
10460809	9850809		F1621				a	G		1	D, #164	M174, #164		0	104	6
10461457	9851457	rs9786489	P167		DE		G	T		1		YAP		3	105	2
10464154	9854154	-	F214				t	A		1	O1	M119		2	101	7
10464445	9854445		F1622				T	C		1	C	M217		0	109	1
10464728	9854728		F1623				T	G		x	O3			12	95	3
10465146	9855146		F1624				T	A		x	O3			1	106	3
10466283	9856283		F1625				g	A		x	D			0	107	3
10467502	9857502		F1626				g	A		1	Q	M120		2	98	10
10470817	9860817		F1627				T	G		x	O3			0	109	1
10471126	9861126		F3723				T	G		1	G			1	105	4
10472423	9862423	-	F215				T	G		x	O3	<M117		1	107	2
10473704	9863704		F1628				G	A		x	O2			0	108	2
10474790	9864790		F1629				C	T		x	G			0	106	4
10476740	9866740	rs16980711	P133		F	*	A	G		1		M89		3	104	3
10478008	9868008		F1630				T	C		x	C			0	106	4
10479534	9869534		F3698				a	T		1	C	M130		0	95	15
10482449	9872449		F1631				T	C		x	O3			0	110	0
10482484	9872484		F1632				T	C		1	J	M304		0	110	0
10482486	9872486		F1633				C	T		1	J	M304		0	110	0
10482488	9872488		F1634				T	C		1	J	M304		0	110	0
10485601	9875601		F3907				C	G		1	D	F738		0	108	2
10486013	9876013		F1635				G	A		1	D	F1635		1	103	6
10487607	9877607		F1636				G	A		1	D	F1635		0	95	15
10493072	9883072		F1637				t	C		1	O3	M188		0	105	5
10494707	9884707		F1638				G	A		x	O3			0	107	3
10502875	9892875		F1639				C	T		x	Q			1	103	6
10502886	9892886		F1640				G	C		x	C			0	104	6
10503879	9893879		F1641				G	A		1	C	F1144		0	108	2
10505008	9895008		F4155				G	C		1	N			1	107	2
10507463	9897463		F3908				C	A		1	C	F1396		0	108	2
10507649	9897649		F3762				g	C		x	C			1	104	5
10511153	9901153		F1642				A	G		1	D	M174		1	109	0
10512395	9902395		F1643				G	A		1	O2	<M95		0	104	5
10512733	9902733		F1644				C	T		1	D	M15		0	107	3
10512761	9902761		F4156				C	T		x	N			0	107	3
10514189	9904189		F3909				A	G		x	C			0	110	0
10514495	9904495		F1645				G	C		1	O3	F999		0	110	0
10515889	9905889		F1646				T	A		1	C	M217		0	103	7
10517842	9907842		F1647				G	T		x	G			0	102	8
10535961	9925961	rs9785640	F1649				g	A		1	D	M174		1	106	3
10539809	9929809		F4157				T	A		x	O3			0	106	4
10539863	9929863		F1650				A	G		x	O1			12	95	3
10549583	9939583		F1651				g	C		1	C			11	93	5
10570679	9960679	-	F217				T	C		1				1	23	86
10570858	9960858		F4158				T	C		x	O3			1	104	5
10595286	9985286		F3910				c	T		1	C	M407		8	101	1
10599615	9989615	rs9786465	P231		R1	*	G	A		1	R1b			1	106	3
10616719	10006719		F1653				G	A		x	O3			11	95	4
10616741	10006741		F1654				A	G		x	O3			9	96	5
10616761	10006761		F3763				T	A		x	C			10	97	3
10618412	10008412	-	F218				t	C		1				19	89	2
10618791	10008791	rs9785831	L150		R1b1b2a	*	t	C		1				0	3	107
10619621	10009621		F1656				T	C		1	D			9	92	9
10620127	10010127		F4159				G	A		x	O3			0	104	6
10648192	10038192	-	F219				A	G		1				0	70	40
11654673	13194673	rs62610050	L103				t	C		1				0	5	105
11664196	13204196	-	F220				c	A		1				0	4	106
11678310	13218310		F1657				C	T		x				0	92	18
11679343	13219343		F1658				G	A		1	O2	M176		1	98	11
11680827	13220827		F1659				C	T		x	O3			0	108	2
11680892	13220892		F1660		P		C	T		1		M45		1	107	2
11704066	13244066	-	F221				A	G		1				0	8	102
11770055	13310055		F1661				C	A		x	O3			3	107	0
11790105	13330105	-	F222				t	C		1				0	5	105
11925089	13465089		F1662				t	C		x	O3			2	100	8
12057023	13597023	-	F223				t	C		1				0	3	107
12112792	13652792	-	F224				g	A		1				0	1	108
12153812	13693812	-	F225				t	C		1				0	3	107
12352718	13842718	-	F226				g	C		1				1	108	1
12359325	13849325	-	F227				c	T		1				0	5	105
12367331	13857331	-	F228				a	G		1				0	1	109
12368249	13858249	-	F229				c	G		1				0	3	107
12492150	13982150		F1664				G	A		x	O3			0	107	3
12492317	13982317		F1665				G	A		x	O3			0	110	0
12499007	13989007	-	F230				c	T		1	O1? O1O2?			0	3	107
12500589	13990589		F1666				C	T		x	O2			1	108	1
12501351	13991351		F3911				G	T		1	C	F1144		0	107	3
12502420	13992420	-	F231				t	A		1	O1	M119		2	95	13
12511179	14001179		F1668				G	A		1	C	F1144		0	109	1
12511232	14001232	rs17316007	P164				A	G		1	O3	P164		1	107	2
12511359	14001359		F1669				C	T		1	O2	<M95		0	108	2
12511895	14001895		F1670				T	G		x	O3			0	109	1
12514240	14004240		F1671				G	T		x	G			0	108	2
12530486	14020486		F1672				T	G		1	O3	N6		1	104	5
12537732	14027732		F1673				c	T		1	C	F948		1	99	10
12538148	14028148	rs35617575	L31		G2a		C	A		1	G			0	109	1
12541334	14031334	rs17306671	M429/P125		IJ		T	A		1		M429		0	109	1
12541626	14031626		F1674				C	A		1	C			0	98	12
12543835	14033835		F1675				G	A		1	O3	F915		0	105	5
12543846	14033846		F1676				G	T		x	O3			0	105	5
12546412	14036412		F1677				C	A		1	C	M217		0	107	3
12546486	14036486		F1678				G	A		1	C	M217		0	110	0
12546522	14036522		F1679				C	T		x	O1			0	108	2
12553081	14043081		F1680				G	A		x	O3			0	108	2
12553151	14043151		F3817				C	T		1	O2	M176		0	102	8
12571264	14061264		F1681				T	C		x	O3			0	108	2
12574845	14064845		F1683				C	G		x	J			0	110	0
12574856	14064856		F1684				A	G		x	R2			0	110	0
12575037	14065037		F1685				A	G		x	O2			0	109	1
12575152	14065152		F1686				G	A		x	C			0	108	2
12576046	14066046		F1687				g	C		x	C			0	102	8
12581209	14071209		F1688				T	A		1	C	M217		0	108	2
12581249	14071249		F3912				C	A		x	C			0	108	2
12581348	14071348	rs7892986	F232				A	T		1				14	82	14
12581351	14071351	rs7892905	F233				C	T		1				7	89	14
12585802	14075802	-	F234				C	G		1				0	12	98
12586319	14076319		F1689				C	T		x	C			1	105	4
12586879	14076879		F1690				C	A		1	D	M174		4	99	7
12587529	14077529	-	F235				G	A		1	O3	M117		2	106	2
12589261	14079261		F1691				G	T		1	D	F1635		0	109	1
12592442	14082442	-	F236				c	T		1	O1	M119		3	106	1
12592503	14082503		F4160				t	C		x	N			1	103	6
12595009	14085009		F1692				g	T		1	O2	M268xM176		3	104	3
12604513	14094513		F1693				G	T		1	O3	N6		1	107	2
12606806	14096806	-	F237				g	A		1				0	6	104
12607511	14097511	-	F238				a	G		1	O3	F238		0	107	3
12607558	14097558		F1694				G	A		1	O3	F862		0	108	2
12613818	14103818		F1695				G	A		x	O3			1	96	13
12615697	14105697		F4161				T	A		1	O3	M122xM324		3	104	3
12615757	14105757		F1696				A	G		x	O3			0	107	3
12626978	14116978	-	F239				g	T		1	O3	<M117		5	91	14
12634870	14124870	-	F240				c	G		1	O3	002611		0	105	5
12634940	14124940		F3699			*	c	G		1	F			1	92	17
12635286	14125286		F1697				G	A		x	O3			0	108	2
12636732	14126732		F1698				C	T		x	O3			0	109	1
12646291	14136291	rs12238953	F241				a	G		1				0	53	57
12647030	14137030		F1699				C	T		1	C	F1396		0	107	3
12647776	14137776		F1700				G	T		1	O2	M176		0	109	1
12648685	14138685		F1701				c	T		x	O3			0	102	8
12648745	14138745	rs17306692	M449/L145		R1a		C	A		1	R1a			1	104	5
12649307	14139307		F1702				A	G		x	O1			0	108	2
12658073	14148073		F1703				A	T		x	N			0	107	3
12658110	14148110		F4162				G	T		x	O2			0	108	2
12659772	14149772	rs9786325	F1704		F	*	T	C		1		M89		2	108	0
12659953	14149953		F1705				C	T		x	G			0	110	0
12660015	14150015		F1706				G	A		x	O3			0	110	0
12661050	14151050		F1707				A	T		1	O3	<M117		2	101	7
12661057	14151057		F1708				T	G		x	N			0	102	8
12678453	14168453		F1709				G	T		1	D	M15		0	105	5
12680389	14170389		F1710				G	A		x	O3			1	108	1
12680424	14170424		F1711				C	T		x	R2			0	109	1
12680460	14170460		F1712				C	G		1	O3	F852		1	108	1
12681177	14171177		F1713				t	C		x	O3			0	96	14
12681665	14171665	rs9786290	F1714		F	*	T	C		1		M89		1	98	11
12683991	14173991	-	F242				A	G		1	O3	<M134*		1	95	14
12684283	14174283		F1715				G	A		1	N	M231		1	105	4
12684352	14174352		F1716				C	T		x	C			0	107	3
12684454	14174454		F1717				G	A		1	C	M217		0	108	2
12687049	14177049		F4163				C	A		x	O3			0	110	0
12695141	14185141		F1718				G	T		1	Q	<=M120		2	104	4
12696444	14186444		F1719				A	C		x	O3			0	108	2
12696448	14186448		F1720				G	C		x	O3			0	108	2
12698472	14188472		F1721				C	G		x	O2			0	109	1
12698706	14188706		F1722				G	A		x	O2			0	110	0
12699187	14189187	-	F243				T	C		1	O3	L127		1	108	1
12707456	14197456		F1723				G	A		x	J			3	97	10
12707867	14197867	rs4141886	P143		CF	*	A	G		1		P143		2	107	1
12709284	14199284	rs16980478	P138		F	*	C	T		1		M89		2	106	2
12709835	14199835		F1724				A	G		1	O3	M188		1	106	3
12712520	14202520		F1725				T	A		x	O3			0	107	3
12715159	14205159	-	F244				a	G		1				1	16	93
12715302	14205302	-	F245		R1	*	a	C		1		M173		1	102	7
12715327	14205327		F1726				g	T		x	O2			1	105	4
12716892	14206892		F1727				C	T		1	C	M130		0	108	2
12718130	14208130		F4164				C	T		1	Q	M120		0	96	14
12720817	14210817		F1728				g	A		1	Q	M242		3	102	5
12721459	14211459		F1729				G	A		x	O1			0	109	1
12722772	14212772	-	F246				c	T		1	O3	M117		0	102	8
12724013	14214013		F3913				C	T		1	D	F853		0	108	2
12730268	14220268		F1730				C	A		x	O1			1	106	3
12730324	14220324		F4165				T	A		x	O3			0	106	4
12730356	14220356		F1731				G	A		1	G			0	107	3
12732412	14222412		F1732				C	T		x	O1			0	109	1
12734607	14224607	-	F247				A	G		1	O3	002611		0	107	3
12736692	14226692	rs725082	F248				a	T		1				0	50	60
12739971	14229971		F1733				c	A		x	G			1	103	6
12741292	14231292	rs7067305	S144/L20		R1b1b2a1a2d3a	*	A	G		1				0	80	30
12742066	14232066		F3765				g	A		1	C	F1396		0	97	13
12745022	14235022		F1734				c	T		x	Q			1	107	2
12745140	14235140		F1735				C	T		1	G			1	107	2
12745517	14235517		F1736				C	T		x	O1			0	110	0
12750408	14240408	-	F249				g	T		1	O3	002611		2	63	45
12750584	14240584		F1737				C	A		x	O3			0	108	2
12753137	14243137		F1738				C	T		1	G			0	106	4
12753251	14243251		F3914				C	A		1	C	F1396		0	109	1
12754937	14244937		F3700				c	G		1	N			1	89	20
12758953	14248953		F1739				G	C		x	O3			0	110	0
12763489	14253489		F4167				t	C		x	G			0	107	3
12763619	14253619		F1740				C	T		1	C	F1144		0	109	1
12772571	14262571		F1741				T	C		x	O3			0	108	2
12773051	14263051		F1742				C	T		x	O2			0	109	1
12773271	14263271		F1743				G	A		1	C	M130		0	105	5
12773935	14263935	-	F250				g	A		1	O3	<M134*		1	87	22
12774859	14264859		F1744				G	A		1	J	M304		1	105	4
12785099	14275099		F1745				C	G		x	O3			0	109	1
12785268	14275268		F3915				G	A		x	C			0	110	0
12786799	14276799		F1747				C	T		x	O2			0	106	4
12795881	14285881		F1748				C	T		1	Q	<=M120		3	105	2
12796475	14286475		F1749				A	G		x	O3			0	110	0
12796476	14286476		F1750				T	A		x	O3			0	110	0
12796528	14286528		F4168				G	A		x	J			0	109	1
12796734	14286734		F1751				G	T		1	O3	F862		0	107	3
12797097	14287097		F1752				G	T		1	O3	M188		1	104	5
12804504	14294504	rs9786181	F1753		F	*	G	T		1		M89		3	101	6
12806020	14296020		F1754				A	G		x	O3			0	109	1
12809115	14299115		F4169				T	C		x	O2			0	106	4
12809613	14299613		F1755				c	T		1	Q	MEH2		3	100	7
12820216	14310216	-	F251				c	T		1	O3	F11		0	48	61
12820844	14310844		F1756				C	T		x	C			0	107	3
12823964	14313964	-	F252				A	G		1				0	13	97
12824548	14314548		F1757				C	T		x	O3			1	106	3
12828140	14318140		F1758				T	C		x	R2			0	108	2
12832068	14322068	-	F253				C	G		1	O3	F11		2	107	1
12832106	14322106	-	F254				G	A		1	O3	<M117		0	109	1
12833338	14323338		F1759				G	T		1	O2	<M95		1	108	1
12833704	14323704		F1760				T	C		x	G			0	110	0
12833733	14323733		F1761				G	A		x	G			0	109	1
12835979	14325979		F1762				A	T		1	Q	M120		2	107	1
12840561	14330561		F1764				C	A		x	O3			0	108	2
12840570	14330570	rs9786721	F1765		K	*	A	T		1		M9		3	105	2
12840635	14330635		F3767				C	A		x	C			0	104	6
12841272	14331272	rs62617921	F255			*	G	A		1				2	106	2
12842189	14332189	-	F256				a	G		1	O2			2	74	34
12844030	14334030		F1766				C	A		x	R2			0	108	2
12844397	14334396	rs9786475	F1767		F	*	T	G		1		M89		2	105	3
12846001	14336000		F4170				T	C		x	O3			0	109	1
12846166	14336165		F1768				C	T		x	R2			0	110	0
12846841	14336840		F1769				C	T		1	R1a			0	109	1
12846909	14336908		F1770				T	G		x	O3			0	110	0
12847194	14337193		F1771				T	C		x	D			1	108	1
12847862	14337861		F1772				C	T		x	O3			0	108	2
12848271	14338270		F1773				C	T		1	N	M128		0	110	0
12848462	14338461		F1774				C	T		x	N			0	109	1
12848504	14338503		F1775				C	T		1	G			0	108	2
12848675	14338674		F1776				A	G		x	O2			1	109	0
12850429	14340428	-	F257				T	C		1	O3	M117		0	109	1
12858252	14348251		F3916				G	A		x	C			1	106	3
12869436	14359435		F1777				G	A		x	N			0	107	3
12869478	14359477		F1778				T	C		x	R1b			1	107	2
12873665	14363664		F1779				a	C		x	O1			0	98	12
12883256	14373254		F3917				G	A		1	D	F738		0	108	2
12888882	14378880		F1780				C	T		x	Q			0	108	2
12902294	14392287		F1781				T	C		x	G			0	102	8
12907278	14397271		F1782				G	T		x	C			0	109	1
12933864	14423856	rs1125978	U33		G	*	a	-		1				0	0	110
12942936	14432928	rs2740980	P257/U6		G	*	a	-		1				0	0	110
12958862	14448854		F4171				C	G		x	O3			0	109	1
12964034	14454026		F4172				g	A		x	O3			0	108	2
12972903	14462895		F1783				T	A		x	O1			1	108	1
12973108	14463100		F1784				A	C		1	D	F1635		1	107	2
12976001	14465993		F1785				G	C		x	N			5	102	3
12976079	14466071		F1786				C	T		1	O3	F852		1	108	1
12976379	14466371		F1787				T	C		1	O2	M176		0	107	3
12979419	14469411	rs2713254	L382			*	A	C		1	G			0	107	3
12981220	14471212	-	F258				G	A		1	O1	M119		3	104	3
12999211	14489203		F1788				c	T		1	C	F1396		0	106	4
13001979	14491971		F1789				C	T		1	O3	F862		0	108	2
13004837	14494829		F1790				C	G		x	O3			0	94	16
13005259	14495251		P44		C3		g	A		1	C	M217		0	40	70
13006415	14496407	i4000199	P49		O2b		a	-		1	O2			0	26	84
13022810	14512802		F1791				T	C		x	O3			0	106	4
13026146	14516138		F1792				G	A		x	O3			0	101	9
13030317	14520309		F1793				G	A		1	O2	PK4		2	100	8
13032836	14522828	rs11799149	F1794				G	A		1	R1b			0	108	2
13041085	14531077		F1795				T	G		1	O2	M176		0	108	2
13043888	14533880		F3918				A	T		x	C			0	110	0
13055994	14545986		F1796				A	T		x	O3			0	108	2
13060833	14550825	-	F259				C	T		1				0	14	96
13061900	14551892		F1797				G	A		1	O2	M268		5	98	6
13080639	14570631		F4173				g	C		1	O3	<M7		1	98	11
13081550	14571542		F3919				T	G		x	C			0	109	1
13083615	14573607	-	F260				T	C		1	O3	F196		0	102	8
13086193	14576185		F1798				G	A		1	D	F853		1	108	1
13087185	14577177	rs9786712	U2		G	*	a	G		1		M201		0	4	106
13088425	14578417		F1799				g	T		x	R1b			0	104	6
13088885	14578877		F1800				T	G		x	O2			0	108	2
13089186	14579178	-	F261				G	A		1	O1	<M119		0	106	4
13090502	14580494	-	F262				A	T		1	O3	F444		1	101	8
13095332	14585324	rs7893102	F263				c	G		1				0	1	108
13103966	14593958		F1801				c	T		1	C	F1144		0	107	3
13103969	14593961		F1802				c	T		x	O3			1	106	3
13107063	14597055		F1803				A	G		1	O2	M95		2	106	2
13113306	14603298		F1804				C	T		1	C	M130		0	110	0
13114404	14604396		F1805				C	T		1	O2	M176		0	109	1
13114464	14604456		F1806				C	A		1	D	M15		2	100	8
13114480	14604472		F1807				G	A		x	O3			0	100	10
13114933	14604925		F1808				T	A		1	R1a			2	98	10
13119955	14609947		F3920				G	A		1	D	M174		1	96	13
13137768	14627760		F1809				a	T		1	O2	PK4		0	97	13
13138076	14628068		F1810				T	C		x	J			0	109	1
13147361	14637352		F1811				T	C		1	R1b			0	108	2
13148395	14638386		F1812				C	G		x	O3			0	109	1
13149436	14639427	rs9786640	U12		G	*	C	A		1				0	4	106
13151202	14641193	rs13304168	L52		R1b1b2a1a		C	T		x	R1b			0	109	1
13151608	14641599	-	F264				C	T		1	O3	M324		3	105	2
13151928	14641919		F1813				C	G		x	O2			0	110	0
13153953	14643944		F1814				C	T		x	O3			0	106	4
13157164	14647154		F1815				G	A		1	N	M231		0	107	3
13165255	14655245		F1816				G	A		1	D	M15		1	108	1
13168627	14658617		F3921				c	A		1	C	M407		0	97	13
13169482	14659472		F1817				G	A		x	O2			0	109	1
13174712	14664692		F1818				A	G		1	D	M15		0	109	1
13174956	14664936		F4174				T	G		x	G			0	108	2
13176314	14666294		F1819				A	G		x	O3			0	110	0
13177359	14667339		F1820				T	G		x	O3			0	106	4
13177379	14667359		F1821				A	T		x	O3			0	107	3
13202247	14692227	rs7892988	L32/S148/U8		G2a3	*	c	T		1				0	86	24
13207692	14697672		F1823				G	A		x	O2			1	108	1
13207907	14697887		F3922				A	G		x	C			0	104	6
13208250	14698230		F1824				c	A		x				0	93	17
13208948	14698928	rs9786706	L13/S131/U13		G2a3b1a1a	*	t	C		1				0	105	5
13215178	14705158		F1825				t	G		x	J			0	107	3
13215665	14705645		F1826				g	A		1	J	M304		1	108	1
13237170	14727776	-	F265		O1'2		A	G		1	O1O2	F75		1	108	1
13239131	14729737		F1827				T	G		x	Q			0	107	3
13255690	14746296		F1829				T	C		1	Q	M242		2	105	3
13260062	14750668	rs9786223	F266				c	A		1				0	4	106
13279745	14770351	-	F267				C	A		1	O3	M117		0	107	3
13279905	14770511		F1830				A	G		1	Q	M120		3	107	0
13279993	14770599		F1831				C	T		1	N	F842		0	109	1
13281951	14772557		F1832				G	A		x	O3			0	108	2
13283378	14773984		F1833				G	C		1	N	F842		1	103	6
13284248	14774854		F3923				T	C		1	C	F1396		0	99	11
13284458	14775064		F1834				G	T		1	O3	<L127		2	96	12
13285751	14776357		F3768				C	A		1	C	F1396		0	108	2
13285814	14776420		F1835				C	T		x	O3			1	105	4
13286009	14776615		F1836				A	T		x	Q			0	109	1
13287236	14777842	rs9786246	S132			*	C	T		1				0	109	1
13300673	14791279		F1837				c	G		x	O3			0	102	8
13300676	14791282		F1838				c	A		x	O3			0	102	8
13300826	14791432		F1839				G	A		x	Q			0	108	2
13301812	14792418		F1840				T	C		1	N	M231		1	105	4
13310953	14801559		F1841				g	T		x	O2			0	108	2
13314062	14804668		F1842				A	G		1	N	F842		0	110	0
13339594	14830200		F1843				G	A		1	Q	M120		3	105	2
13339684	14830290		F1844				G	A		x	O3			1	109	0
13342014	14832620	rs7067496	M235	E65D, tolerated	F	*	G	T		1		M89		2	104	4
13344480	14835086		F1845				G	A		1	N			2	98	10
13344527	14835133		F4176				A	T		1	O3	M7		0	96	14
13346272	14836878		F1846				C	T		x	N			0	105	5
13355382	14845988		F1847				T	C		1	C	F1144		1	109	0
13356469	14847075		F1848				C	G		x	N			3	89	18
13358147	14848753		F1849				A	G		1	D	M15		0	110	0
13359155	14849761		F692				C	G		1	O3	<M117		1	105	4
13360329	14850935		L134		J		C	G		1	J	M304		0	105	5
13360420	14851026	-	F268				G	T		1	O3	F196		1	105	4
13360920	14851526	rs3212291	N1	S462C, damaging			C	G		1	D	N1		0	107	3
13361355	14851961	-	F269				G	T		1	O3	M324		5	104	1
13361406	14852012		F1850				G	A		x	O3			0	110	0
13365407	14856013		F3924				g	A		1	D	M15		0	95	15
13377993	14868599		F4177				a	G		x	O3			0	109	1
13378896	14869502	rs34248257	P93				c	T		1	O3			0	4	106
13379736	14870342	-	F270				A	C		1	O3	F386		0	106	4
13381370	14871976	rs35285796	L78		G2a3b1a1a	*	T	C		1				0	108	2
13381407	14872013		F1851				C	T		x	O3			0	108	2
13383233	14873839		F1852				G	T		1	D	P47		2	104	4
13384006	14874612		F1853				t	C		x	N			0	102	8
13394460	14885066	-	F271				T	A		1	O3	F238		0	109	1
13395330	14885936	-	F272				A	C		1	O3	L127		3	106	1
13395780	14886386		P99		D3		c	T		1	D	P99		2	67	39
13396603	14887209		F4178				G	A		x	O3			2	105	3
13397148	14887754		F1854				T	G		x	O3			0	106	4
13398511	14889117		F1855				T	G		x	O3			0	106	4
13399368	14889974	rs34601266	L215		Q1b		C	T		x	Q			0	106	4
13405952	14896558		F1856				T	A		1	O3			2	106	2
13407488	14898094	rs13305774	F1857		P		A	G		1		M45		1	107	2
13409136	14899742		F1858				G	A		x	Q			0	109	1
13412619	14903225		F3769				G	A		1	C	F1396		0	110	0
13414207	14904813		F1859				G	T		x	O2			1	105	4
13423021	14913627		F1860				C	T		x	O2			1	107	2
13424763	14915369		F1861				A	G		1	Q	<M120		4	106	0
13430060	14920666		F3770				A	G		x	C			0	110	0
13432318	14922924		F1863				G	T		x	O3			1	108	1
13433401	14924007		F1864				c	T		x	G			0	106	4
13434037	14924643	rs35906235	F1865		C		G	T		1	C	M130		0	106	4
13434263	14924869	rs2032605	M188		O3a3b1		C	T		1	O3	M188		1	107	2
13436313	14926919		F1866				T	C		x	O3			0	109	1
13437395	14928001		F1867				A	C		1	O3	F852		1	108	1
13437831	14928437		F1868				A	G		1	D	M15		0	109	1
13440518	14931124		F3925				G	A		1	C			1	83	26
13445080	14935686		F3701				t	C		1	N			4	78	28
13453827	14944433		F1869				c	T		x	R2			0	101	9
13454884	14945490		F1870				C	T		1	O3	<M117		0	108	2
13455473	14946079	-	F273				A	G		1	O3	<M134*		0	109	1
13462091	14952697	-	F274				T	C		1	O3	F444		0	105	5
13463441	14954047		F1871				C	T	C and #91	1	C,O3	M130		0	109	1
13463442	14954048		F1872				G	A		x	Q			0	109	1
13463674	14954280	rs2032602	M174		D		T	C		1	D	M174		4	105	1
13465872	14956478		F1873				A	G		x	O3			0	109	1
13466592	14957198		F1874				G	C		x	O3			1	108	1
13467612	14958218	rs13304344	L269			*	C	T		1	G			0	105	5
13468474	14959080		F3771				T	A		x	C			1	108	1
13476108	14966714		F1875				C	G		x	Q			0	109	1
13477923	14968529		F1876				A	G		1	O3	F964		1	108	1
13479028	14969634	rs2032604	M172				T	G		x	J			0	107	3
13482250	14972856		F1877				G	A		x	O2			0	105	5
13483576	14974182		F1878				t	G		x	N			1	103	6
13485646	14976252		F1879				T	C		1	O2	M176		1	108	1
13488419	14979025		F1880				C	T		x	O1			0	107	3
13489802	14980408		F1881				A	G		x	O1			0	108	2
13491874	14982480		F4179				A	G		x	O3			2	107	1
13492108	14982714	-	F275				c	A		1	O3	<M134*		0	107	3
13494257	14984863		F4180				G	C		x	O3			4	101	5
13499115	14989721	rs9786537	L116				g	C		1				0	6	104
13501199	14991805		F1882				A	G		1	N	F842		0	108	2
13501363	14991969		F1883				A	G		x	O3			0	107	3
13501372	14991978		F3926				G	A		1	D	F738		0	107	3
13502752	14993358	rs11799152	U3		G	*	g	A		1	G	M201		0	1	109
13508869	14999475	-	F276				C	T		1	O3	<M117		0	107	3
13509847	15000453	-	F277				c	T		1				1	36	73
13523260	15013866		F1884				T	C		1	O3	F999		0	108	2
13526671	15017277		F1886				T	C		x	O3			0	105	5
13527976	15018582	rs8179021	M242		Q		C	T		1	Q	M242		1	107	2
13530650	15021256		F1887				C	T		x	O3			1	108	1
13530910	15021516		F1888				A	G		1	O2	F1462		2	107	1
13533557	15024163		F1889				A	G		1	O3	F999		0	110	0
13534387	15024993		F1890				T	C		x	O3			0	110	0
13535818	15026424	rs2032624	M173/P241		R1		A	C		1	R1	M173		0	108	2
13536923	15027529	rs2032636	M201		G	*	T	G		1		M201		0	89	21
13537769	15028375		F1891				a	T		1	J	M304		9	98	3
13539729	15030335		F1892				C	T		x	O3			0	107	3
13540044	15030650	rs3212294	N14		Q1a1		C	A		1	Q	M120		2	107	1
13540146	15030752	rs2020857	M198				C	T		1	R1a			0	109	1
13542577	15033183		F1893				G	A		x	Q			0	110	0
13543106	15033712	rs35176934	F3773				C	T		1	Q			1	108	1
13548607	15039213		F1894				C	T		x	O3			0	107	3
13548934	15039540		F1895				A	C		1	O3	F862		0	108	2
13550041	15040647		F1896				G	A		x	O3			0	109	1
13550740	15041346	-	F278				T	A		1	O1	M119		3	106	1
13552251	15042857		F1897				G	A		x	O3			0	108	2
13552678	15043284		F1898				T	C		1	O3	M7		1	108	1
13552797	15043403		F4181				A	G		1	O2	<M95		0	106	4
13552991	15043597		F1899				A	T		x	O2			0	108	2
13556666	15047272		F1900				C	T		1	J	M304		2	106	2
13557828	15048434	-	F279				G	A		1	O3	<M134*		0	107	3
13562835	15053441		F1901				A	T		x	O1			0	108	2
13562994	15053600		F1902				C	G		x	O3			0	109	1
13563665	15054271		F1903				A	T		1	O3	F999		0	110	0
13566028	15056634		F1904				A	G		1	D	M15		0	109	1
13568272	15058878	rs9785956	U1		G2a3b1a1	*	g	A		1				0	107	2
13569419	15060025		F1905				T	C		1	C	M130		0	101	9
13572033	15062639		F1906				c	T		1	C	F1396		0	106	4
13572113	15062719		F1907				G	C		1	Q	<=M120		1	106	3
13587145	15077751		F1908				T	C		1	Q	M120		2	108	0
13591698	15082304		F1909				A	G		x	O3			1	103	6
13594631	15085237		F1910				T	C		x	O3			0	109	1
13595577	15086183	rs7067251	U7		G	*	C	G		1	G			0	109	1
13598040	15088646		F4182				T	A		x	O1			0	109	1
13603793	15094399	rs9786878	F280				t	C	2 SNPs together	1				2	72	35
13603794	15094400	rs9785906	F281				g	T	2 SNPs together	1				2	73	35
13606437	15097043		F1911				C	T		1	C	M130		0	107	3
13631967	15122573	-	F282		O		A	G		1		M175		7	97	6
13649562	15140168		F1912				C	T		x	O2			0	105	5
13661711	15152317	rs35304448	F283				a	G		1				0	2	108
13670203	15160809	-	F284				a	G		1	O1			0	20	90
13701732	15192338	-	F285				A	C		1	O1			0	108	2
13705304	15195910		F1913				A	C		1	C			6	99	5
13716138	15206744	-	F286				G	T		1	O3	F386		0	109	1
13729286	15219892		F1914				A	G		x	C			0	107	3
13750505	15241111		F1915				G	A	recurrent	1	O2,O3	F852,O2b		1	108	1
13750786	15241392		F1916				A	G		x	O1			1	108	1
13750819	15241425		F1917				A	T		1	N			1	108	1
13759624	15250230		F1918				G	A		x	C			0	107	3
13762716	15253322		F1919				T	C		1	D	M15		0	103	7
13765634	15256240		F1920				G	A		x	O3			0	107	3
13772605	15263211		F1921				G	A		x	N			0	107	3
13773446	15264052		F1922				C	T		1	O2	M176		0	100	10
13773682	15264288		F1923				c	G		x	J			0	104	6
13775335	15265941		F1924				A	T		x	Q			0	110	0
13777022	15267628		F3724				G	T		1	G			1	106	3
13777798	15268404		F3927				C	T		1	C	F1396		0	108	2
13781388	15271994	-	F287		NO		C	G		1		M214		1	107	2
13782240	15272846		F4183				C	T		x	O3			0	109	1
13782998	15273604		F1925				G	A		x	O3			0	109	1
13787045	15277651		F4184				T	C		x	O3			0	107	3
13787691	15278297		F1926				T	A		x	Q			0	108	2
13823950	15314556	-	F288				T	C		x	O3			0	109	1
13824453	15315059		F1927				T	A		1	D	M174		1	106	2
13824792	15315398	-	F289				g	A		1	O1			0	51	59
13851617	15342223		F1928				A	T		x	O3			0	100	10
13852521	15343127		F1929				T	C		x	R2			0	108	2
13854549	15345155		F1930				C	A		x	G			0	110	0
13866622	15357228		F1931				C	T		1	O2	M95		0	108	2
13866699	15357305		F1932				C	G		x	G			0	108	2
13867853	15358459		F1933				G	C		x	O3			0	106	4
13870839	15361445		F1935				T	C		x	O1			0	108	2
13871503	15362109		F1936				g	C		x	O3			0	102	8
13871509	15362115		F1937				t	G		x	C			7	95	8
13872144	15362750		F1938				T	C		1	C	F1144		0	107	3
13883734	15374340		F1939				C	A		1	N			3	105	2
13884247	15374853		F1940				T	C		x	O1			0	105	5
13886514	15377120	rs9786211	F290				g	A		1				0	3	107
13892398	15383004	-	F291				T	C		1	O1	M119		4	103	3
13896683	15387289		F4185				C	T		x	N			4	105	1
13896986	15387592		F4186				G	A		x	J			1	107	2
13918668	15409274		F1941				T	G		1	N	M231		1	103	6
13919206	15409812	rs34141256	F1942				G	A		1	O2	M176		0	107	3
13920958	15411564		F1943				C	T		1	D	M15		0	103	7
13921424	15412030		F1944				A	C		x	O3			6	104	0
13924509	15415115	rs16980601	P191		O		A	G		1		M175		3	107	0
13925031	15415637		F1945				C	T		1	D	F1635		1	104	5
13926631	15417237		F1946				A	T		x	O3			0	108	2
13926645	15417251		F1947				T	C		1	O3	F862		1	107	2
13926855	15417461		F1948				C	T		x	O3			0	102	8
13927771	15418377		F1949				T	C		x	O3			0	106	4
13946546	15437152	rs9341279	M232				C	T		1	N	M231		0	107	3
13946727	15437333	rs2032668	M217		C3		A	C		1	C	M217		0	106	4
13946958	15437564	rs2032666	M216		C		C	T		1	C	M130		0	110	0
13948805	15439411		F1950				T	C		1	C	F1144		0	107	3
13948964	15439570		F1951				G	A		1	N	M231		1	106	3
13950124	15440730	-	F292				C	A		1	O2	M268		1	107	2
13969120	15459726		F1952				t	C		x	O3			0	104	6
13977436	15468042		F1953				t	C		1	C	F1144		0	104	6
13979118	15469724	rs9341278	M231		N		G	A		1	N	M231		0	110	0
13980701	15471307		F1954				A	G		x	O3			0	108	2
13981319	15471925	rs2032674	M214		NO		t	C		1		M214		3	101	6
13982178	15472784		F1955				A	G		x	O3			0	110	0
13982240	15472846		F1956				C	G		x	O2			0	110	0
13982257	15472863	rs9786043	P131		K	*	T	C		1		M9		1	108	1
13982482	15473088		F1957				C	G		x	G			0	109	1
13982797	15473403		F1958				T	C		x	O3			0	107	3
13990491	15481097		F1959				T	C		x	C			0	108	2
14006679	15497285	rs9786251	F293				C	G		1				0	2	108
14015730	15506336		F1960				A	G		x	R2			0	103	7
14018222	15508828		F1961	C194R, tolerated			A	G		x	O3			0	108	2
14019382	15509988		F1962				T	C		x	N			0	107	3
14019458	15510064	rs59779827	F294			*	G	T		1	R1b			0	109	1
14019679	15510285		F1963				t	C		1	C	M217		0	102	8
14025661	15516267		F1964				A	C		x	O3			0	109	1
14027348	15517954		L394				A	G		1	N	M231		1	107	2
14028577	15519183		F4187				G	A		x	N			0	108	2
14030262	15520868		F1965				T	C		x	O3			0	107	3
14030328	15520934		F1966				C	G		1	Q	M120		2	106	2
14032784	15523390		F1967				g	T		x	O3			0	100	10
14036145	15526751	rs2032665	M213/P137		F	*	C	T		1		M89		4	101	5
14040047	15530653		F1968				G	A		x	O3			0	109	1
14044724	15535330		F1969				T	C		x	Q			0	107	3
14064383	15554989		F4188				A	G		1	J	M304		1	100	9
14070053	15560659		F1970				C	T		1	C	F1144		0	108	2
14078001	15568607		F1971				T	C		x	O3			0	108	2
14083496	15574102	rs34864948	L57		Q1a3		G	A		1	Q			0	108	2
14084766	15575372		F1972				a	T		x	C			0	107	3
14085184	15575790	rs2032661	M209		O3a3b1		A	G		1	O3	M7		0	108	2
14090697	15581303		F1973				g	A		1	J	M304		0	98	12
14091377	15581983	rs2032658	M207/UTY2		R	*	G	A		1		M207		2	107	1
14092311	15582917		F4189				G	A		x	G			0	108	2
14094797	15585403		F1974				G	A		x	Q			0	109	1
14096968	15587574		L314				A	C		x	Q			0	102	8
14098170	15588776		F1975				A	C		x	G			0	104	6
14099142	15589748		F4190				T	C		x	O3			0	110	0
14099736	15590342	rs17307070	P225		R1	*	T	G		1		M173		0	107	3
14099762	15590368		F1976				G	A		x	O3			0	108	2
14100068	15590674	rs2072422	F1977		DE		T	A		1		YAP		3	106	1
14100886	15591492	rs3212293	N9	E18D, damaging			C	G		1	O2			0	102	8
14100931	15591537	rs2032653	M203		DE		G	C		1		YAP		1	98	11
14103917	15594523	rs9785760	F295		R	*	G	A		1		M207		0	109	1
14112747	15603353	-	F296				G	A		1	O1			2	105	3
14114293	15604899	rs34134567	L30		G2a3		C	T		x	G			0	106	4
14117215	15607821		F1978				g	A		1	O3	F386		1	102	7
14130902	15621508		F4191				G	A		x	O3			0	109	1
14143529	15634135		F1979				C	T		1	Q			2	108	0
14170034	15660640		F1980				C	T		x	G			0	110	0
14170078	15660684	-	F297				T	C		1	O1			2	108	0
14170165	15660771		F1981				C	T		x	O2			0	107	3
14170246	15660852		F1982				A	G		x	O2			0	108	2
14203761	15694367		F1983				A	G		1	O3	F862		0	110	0
14232752	15723358	-	F298				c	T		1				0	4	106
14260180	15750786		F1985				T	G		x	O3			1	108	1
14260586	15751192		F1986				G	C		1	O3	M122xM324		2	107	1
14262030	15752636		F1987				c	T		1	C	M130		2	103	5
14262209	15752815		F1988				G	A		x	O3			0	108	2
14262355	15752961		F1989				G	A		x	O1			0	106	4
14263707	15754313	rs917759	P196		O		c	-		1				0	0	110
14274160	15764766		F1990				T	C		x	C			0	108	2
14312075	15802681		F1991				C	T		1	G			2	106	2
14319098	15809704		F1992				C	T		x	O3			0	109	1
14319505	15810111		F1993				t	C		x	N			0	101	9
14319839	15810445		F3928				A	G		1	D	F1635		0	109	1
14319910	15810516		F1994				C	A		x	O3			0	109	1
14320137	15810743	-	F299				c	G		1	O3	P164		1	109	0
14321833	15812439		F1995				t	C		x	O3			0	108	2
14321973	15812579		F3929				C	A		1	C	F1396		0	108	2
14322523	15813129		F1996				C	G		1	C	M217		0	104	6
14322766	15813372		F1997				G	A		x	O3			0	108	2
14326646	15817252		F1998				G	A		1	N	M128		0	110	0
14326685	15817291	-	F300				A	G		1	O3	L127		5	104	1
14327803	15818409	rs9786230	F301				G	A		1				0	22	88
14328544	15819150	-	F302				G	A		1	O3	002611		2	104	4
14335005	15825611		F1999				A	G		x	O3			0	106	4
14335036	15825642		F2000				A	G		1	O3	<M117		0	107	3
14336354	15826960		F2001				A	T		x	D			0	109	1
14337230	15827836		F3931				A	G		x	C			1	109	0
14338351	15828957		F2002				A	G		x	R1b			5	102	3
14342520	15833126		F2003				A	G		x	C			0	107	3
14343147	15833753		F2004				A	G		x	O2			0	109	1
14352238	15842844	rs9786845	F2006		IJK	*	a	G		1		M522		2	104	4
14353533	15844139		F4192				C	G		x	O3			0	110	0
14354642	15845248		F2007				A	G		x	C			0	107	3
14354925	15845531		F2008				G	A		1	D	F853		0	110	0
14356177	15846783		F2009				C	A		x	D			0	107	3
14356661	15847267		F2010				a	G		x	C			0	109	1
14356698	15847304		F2011				a	C		1	O2	F2489		1	108	1
14357602	15848208		F2012				G	T		x	O3			0	94	16
14359046	15849652		F2013				C	A		x	D			0	100	10
14370570	15861176		F2014				T	C		x	O3			0	104	6
14371942	15862548		F2015				T	C		x	O3			0	109	1
14374652	15865258		F2016				C	A		x	O3			1	98	11
14374654	15865260		F2017				C	A		1	N	M128		2	97	11
14375298	15865904		F2018				C	G		x	O3			0	109	1
14376806	15867412		F3932				c	A		x	C			1	99	10
14384748	15875354		F2019				C	A		x	Q			0	110	0
14385282	15875888		F2020				T	C		x	G			0	108	2
14385324	15875930		F2021				g	A		x	O3			1	105	4
14387048	15877654	rs10436792	F303				T	C		1	O1			2	108	0
14387143	15877749		F2022				G	T		x	C			0	109	1
14388411	15879017	rs17307105	M516/L120		R1a1		A	G		1	R1a			0	108	2
14390272	15880878		F2023				T	A		x	Q			0	110	0
14404330	15894936	-	F304				C	G		1	O3	L127		3	104	3
14404367	15894973	-	F305				A	G		1	O3	L127		2	105	3
14405910	15896516		F2024				a	G		1	Q	<=M120		2	101	7
14405943	15896549		F2025				g	T		1	D	M15		0	107	3
14406007	15896613		F2026				T	C		x	O2			0	109	1
14407836	15898442		F2027				A	G		1	N	M128		0	108	2
14408623	15899229		F2028				T	A		x	O2			0	110	0
14409031	15899637		F2029				C	A		1	O3	N6		0	109	1
14409075	15899681		F2030				T	A		x	O3			0	108	2
14409149	15899755		F2031				A	G		x	C			0	109	1
14413999	15904605		F2032				T	G		1	D	F853		0	109	1
14414500	15905106		F3933				T	C		1	D	F1635		0	109	1
14414866	15905472		F2033				C	A		x	D			0	106	4
14418242	15908848		F2034				G	C		x	O3			0	108	2
14421766	15912372		F2035				C	T		x	O3			0	106	4
14422472	15913078	-	F306		NO		T	C		1		M214		0	108	2
14427986	15918592	rs28641196	F307				C	T		1				0	6	104
14434027	15924633		F2036				G	C		x	O3			0	109	1
14434638	15925244	-	F308				G	A		1	O1	M119		2	107	1
14435925	15926531	-	F309				T	C		1	O3	002611		0	108	2
14438149	15928755		F2037				C	T		x	G			0	107	3
14438900	15929506	-	F310				A	C		1	O3	<M117		0	108	2
14439994	15930600		F2038				C	T		x	O3			0	110	0
14447398	15938004		F2039				t	A		1	O3	F46		1	99	10
[truncated: 2,390 more rows]
