# Supplementary material for: Y Chromosomes of 40% Chinese Descend from Three Neolithic Super-Grandfathers
Source: PLoS One. 2014 Aug 29;9(8):e105691. doi: 10.1371/journal.pone.0105691 (PMC4149484; doi:10.1371/journal.pone.0105691)
Supplement: Table S3 — Ranges that were covered by at least 100 of all the 110 samples. (XLS) [file pone.0105691.s006.xls]

## Sheet: S3 Ranges covered
Table S3 Ranges that were covered by at least 100 of all the 110 samples
start (hg18)	end (hg18)	start (hg19)	end (hg19)
2710275	2710630	2650275	2650630
2711571	2711882	2651571	2651882
2713704	2714383	2653704	2654383
2714386	2714386	2654386	2654386
2714547	2714562	2654547	2654562
2714565	2716840	2654565	2656840
2716842	2716843	2656842	2656843
2716845	2716845	2656845	2656845
2716847	2716859	2656847	2656859
2717036	2717040	2657036	2657040
2717338	2717892	2657338	2657892
2718430	2718782	2658430	2658782
2718784	2718784	2658784	2658784
2718790	2719394	2658790	2659394
2719434	2719437	2659434	2659437
2719439	2720422	2659439	2660422
2720488	2720490	2660488	2660490
2720494	2722132	2660494	2662132
2722557	2722819	2662557	2662819
2724153	2724907	2664153	2664907
2727539	2727918	2667539	2667918
2728294	2728330	2668294	2668330
2728333	2728470	2668333	2668470
2745854	2746315	2685854	2686315
2746638	2746911	2686638	2686911
2747260	2747528	2687260	2687528
2751346	2751670	2691346	2691670
2751882	2752654	2691882	2692654
2753489	2753712	2693489	2693712
2753714	2753718	2693714	2693718
2753867	2754610	2693867	2694610
2754621	2754639	2694621	2694639
2754683	2755256	2694683	2695256
2755940	2756403	2695940	2696403
2766192	2766487	2706192	2706487
2769041	2772499	2709041	2712499
2772803	2776840	2712803	2716840
2776842	2776843	2716842	2716843
2777065	2778894	2717065	2718894
2779164	2781899	2719164	2721899
2782122	2784068	2722122	2724068
2784072	2784101	2724072	2724101
2784437	2784656	2724437	2724656
2787506	2787820	2727506	2727820
2789408	2789735	2729408	2729735
2790483	2793881	2730483	2733881
2793885	2793892	2733885	2733892
2794157	2795290	2734157	2735290
2795292	2795293	2735292	2735293
2796812	2796817	2736812	2736817
2796820	2798254	2736820	2738254
2799269	2799668	2739269	2739668
2802685	2803204	2742685	2743204
2806122	2806630	2746122	2746630
2806919	2807766	2746919	2747766
2807850	2808304	2747850	2748304
2808562	2809137	2748562	2749137
2809468	2809473	2749468	2749473
2809493	2809495	2749493	2749495
2809528	2810569	2749528	2750569
2810580	2810632	2750580	2750632
2810860	2812264	2750860	2752264
2817068	2817072	2757068	2757072
2817079	2817389	2757079	2757389
2817878	2817993	2757878	2757993
2818022	2818022	2758022	2758022
2818989	2818993	2758989	2758993
2818998	2819108	2758998	2759108
2819115	2819117	2759115	2759117
2823975	2823978	2763975	2763978
2823980	2823980	2763980	2763980
2823987	2826697	2763987	2766697
2826939	2827323	2766939	2767323
2834232	2834614	2774232	2774614
2835587	2836187	2775587	2776187
2836496	2836497	2776496	2776497
2836499	2838017	2776499	2778017
2843763	2844077	2783763	2784077
2855214	2855596	2795214	2795596
2855779	2855808	2795779	2795808
2855814	2856078	2795814	2796078
2856875	2857196	2796875	2797196
2857350	2858460	2797350	2798460
2858463	2858464	2798463	2798464
2859133	2859305	2799133	2799305
2859307	2859315	2799307	2799315
2859711	2860044	2799711	2800044
2860556	2860570	2800556	2800570
2860575	2861546	2800575	2801546
2861586	2861589	2801586	2801589
2861591	2861591	2801591	2801591
2861940	2862251	2801940	2802251
2862277	2862281	2802277	2802281
2862288	2862996	2802288	2802996
2864375	2865273	2804375	2805273
2865540	2865544	2805540	2805544
2865546	2866009	2805546	2806009
2866348	2866630	2806348	2806630
2866634	2866637	2806634	2806637
2867079	2868742	2807079	2808742
2868751	2868762	2808751	2808762
2870943	2870946	2810943	2810946
2870949	2871098	2810949	2811098
2871587	2871883	2811587	2811883
2872068	2872374	2812068	2812374
2872489	2872807	2812489	2812807
2872812	2872813	2812812	2812813
2873064	2873065	2813064	2813065
2873081	2873082	2813081	2813082
2873087	2873230	2813087	2813230
2873232	2873514	2813232	2813514
2874260	2874700	2814260	2814700
2875084	2876955	2815084	2816955
2876959	2876960	2816959	2816960
2878318	2878320	2818318	2818320
2878323	2879933	2818323	2819933
2880208	2880223	2820208	2820223
2880227	2880234	2820227	2820234
2880250	2880867	2820250	2820867
2880869	2881193	2820869	2821193
2881298	2882391	2821298	2822391
2886257	2887483	2826257	2827483
2887486	2887487	2827486	2827487
2887504	2887515	2827504	2827515
2887517	2888836	2827517	2828836
2888851	2890072	2828851	2830072
2890078	2890096	2830078	2830096
2890124	2890126	2830124	2830126
2890134	2892526	2830134	2832526
2896653	2897153	2836653	2837153
2898037	2898041	2838037	2838041
2898048	2899172	2838048	2839172
2899227	2899234	2839227	2839234
2899238	2899238	2839238	2839238
2899241	2899722	2839241	2839722
2900125	2900881	2840125	2840881
2901379	2902222	2841379	2842222
2902484	2902812	2842484	2842812
2902996	2903559	2842996	2843559
2904468	2904468	2844468	2844468
2904471	2904684	2844471	2844684
2905277	2905277	2845277	2845277
2905279	2905279	2845279	2845279
2905283	2905553	2845283	2845553
2906008	2906824	2846008	2846824
2907946	2907987	2847946	2847987
2907992	2909387	2847992	2849387
2909425	2909427	2849425	2849427
2909445	2910447	2849445	2850447
2910449	2910893	2850449	2850893
2911128	2911759	2851128	2851759
2911766	2911771	2851766	2851771
2921552	2921999	2861552	2861999
2922013	2922024	2862013	2862024
2922026	2922030	2862026	2862030
2922032	2922047	2862032	2862047
2922121	2922121	2862121	2862121
2922157	2922336	2862157	2862336
2922758	2922763	2862758	2862763
2922773	2922778	2862773	2862778
2922788	2923395	2862788	2863395
2925287	2925484	2865287	2865484
2926950	2927498	2866950	2867498
2930096	2930511	2870096	2870511
2930516	2930521	2870516	2870521
2934513	2934854	2874513	2874854
2935194	2935841	2875194	2875841
2936233	2936677	2876233	2876677
2938318	2938985	2878318	2878985
2938992	2938995	2878992	2878995
2939427	2939597	2879427	2879597
2940065	2940378	2880065	2880378
2942197	2942510	2882197	2882510
2945921	2947230	2885921	2887230
2947997	2947997	2887997	2887997
2948009	2948012	2888009	2888012
2948022	2948604	2888022	2888604
2948896	2950003	2888896	2890003
2950011	2950014	2890011	2890014
2950018	2950019	2890018	2890019
2950238	2950564	2890238	2890564
2951851	2951885	2891851	2891885
2951900	2952173	2891900	2892173
2954559	2954825	2894559	2894825
2963490	2963496	2903490	2903496
2963498	2963502	2903498	2903502
2963509	2964328	2903509	2904328
2964342	2964344	2904342	2904344
2964350	2964359	2904350	2904359
2964361	2965221	2904361	2905221
2965655	2965843	2905655	2905843
2968284	2968295	2908284	2908295
2968298	2968426	2908298	2908426
2968981	2968986	2908981	2908986
2968996	2969231	2908996	2909231
2969327	2969330	2909327	2909330
2969333	2969345	2909333	2909345
2969352	2969352	2909352	2909352
2969355	2969486	2909355	2909486
2969828	2970762	2909828	2910762
2970894	2971380	2910894	2911380
2973339	2974853	2913339	2914853
3034765	3035033	2974765	2975033
3035141	3035142	2975141	2975142
3035151	3035343	2975151	2975343
3035345	3035374	2975345	2975374
3035380	3035384	2975380	2975384
3219007	3219010	3159007	3159010
3219012	3219925	3159012	3159925
3221453	3221755	3161453	3161755
3221863	3221866	3161863	3161866
3221871	3221872	3161871	3161872
3221877	3221888	3161877	3161888
3221976	3221982	3161976	3161982
3221985	3222739	3161985	3162739
3222745	3222748	3162745	3162748
3222764	3222772	3162764	3162772
3222774	3222787	3162774	3162787
3222801	3222806	3162801	3162806
3222818	3222821	3162818	3162821
3222838	3222839	3162838	3162839
3222844	3224035	3162844	3164035
3772383	3772668	3712383	3712668
3773038	3774763	3713038	3714763
3777616	3777953	3717616	3717953
3780219	3781132	3720219	3721132
4173173	4174199	4113173	4114199
4174515	4174515	4114515	4114515
4174538	4174660	4114538	4114660
4411679	4412413	4351679	4352413
4413403	4413734	4353403	4353734
4431367	4431697	4371367	4371697
4948741	4949261	4888741	4889261
4949263	4949278	4889263	4889278
5421769	5422639	5361769	5362639
5423131	5423132	5363131	5363132
5423136	5423522	5363136	5363522
6123749	6123993	6063749	6063993
6162804	6162941	6102804	6102941
6163257	6163277	6103257	6103277
6163287	6163359	6103287	6103359
6163366	6163518	6103366	6103518
6163680	6163858	6103680	6103858
6164137	6164457	6104137	6104457
6164522	6164839	6104522	6104839
6165088	6165633	6105088	6105633
6168822	6169003	6108822	6109003
6175323	6175451	6115323	6115451
6175546	6175715	6115546	6115715
6176856	6177000	6116856	6117000
6177342	6177366	6117342	6117366
6177368	6177369	6117368	6117369
6177377	6177437	6117377	6117437
6177441	6177441	6117441	6117441
6177450	6177637	6117450	6117637
6177892	6177930	6117892	6117930
6179418	6179439	6119418	6119439
6179583	6179718	6119583	6119718
6179736	6179737	6119736	6119737
6179753	6179798	6119753	6119798
6185025	6185172	6125025	6125172
6185609	6185705	6125609	6125705
6188732	6188741	6128732	6128741
6188747	6188758	6128747	6128758
6189067	6189113	6129067	6129113
6189370	6189370	6129370	6129370
6189374	6189378	6129374	6129378
6189397	6189401	6129397	6129401
6189407	6189407	6129407	6129407
6190228	6190285	6130228	6130285
6190374	6190517	6130374	6130517
6190704	6190717	6130704	6130717
6190762	6190932	6130762	6130932
6190937	6191082	6130937	6131082
6191781	6191789	6131781	6131789
6191792	6192118	6131792	6132118
6195266	6195434	6135266	6135434
6195450	6195625	6135450	6135625
6196039	6196352	6136039	6136352
6196620	6197122	6136620	6137122
6197317	6197672	6137317	6137672
6197706	6197879	6137706	6137879
6197953	6198189	6137953	6138189
6198286	6198617	6138286	6138617
6200868	6201154	6140868	6141154
6203592	6203634	6143592	6143634
6203795	6203982	6143795	6143982
6204265	6204422	6144265	6144422
6205009	6205015	6145009	6145015
6205047	6205048	6145047	6145048
6205082	6205249	6145082	6145249
6205702	6205704	6145702	6145704
6205707	6205822	6145707	6145822
6205824	6205833	6145824	6145833
6205836	6205844	6145836	6145844
6205846	6205886	6145846	6145886
6205889	6205892	6145889	6145892
6205896	6205898	6145896	6145898
6208263	6208413	6148263	6148413
6209673	6209894	6149673	6149894
6209905	6209905	6149905	6149905
6212232	6212276	6152232	6152276
6212284	6212286	6152284	6152286
6212846	6213025	6152846	6153025
6213027	6213027	6153027	6153027
6213846	6214022	6153846	6154022
6214053	6214227	6154053	6154227
6216384	6216531	6156384	6156531
6226668	6226832	6166668	6166832
6226836	6226839	6166836	6166839
6242351	6242536	6182351	6182536
6248406	6249302	6188406	6189302
6249839	6249981	6189839	6189981
6250006	6250309	6190006	6190309
6250692	6250972	6190692	6190972
6265927	6266038	6205927	6206038
6266103	6266220	6206103	6206220
6267915	6267941	6207915	6207941
6267947	6267959	6207947	6207959
6270432	6270579	6210432	6210579
6285528	6285686	6225528	6225686
6289315	6289475	6229315	6229475
6289779	6289961	6229779	6229961
6290001	6290190	6230001	6230190
6291202	6291306	6231202	6231306
6291837	6292026	6231837	6232026
6305610	6305611	6245610	6245611
6305614	6305652	6245614	6245652
6308268	6308438	6248268	6248438
6310523	6310683	6250523	6250683
6325214	6325389	6265214	6265389
6333579	6333695	6273579	6273695
6346876	6347067	6286876	6287067
6349603	6349787	6289603	6289787
6353306	6353360	6293306	6293360
6353642	6353649	6293642	6293649
6372109	6372276	6312109	6312276
6374060	6374239	6314060	6314239
6385781	6385968	6325781	6325968
6390918	6391078	6330918	6331078
6391981	6392160	6331981	6332160
6392386	6392509	6332386	6332509
6392856	6393011	6332856	6333011
6393076	6393203	6333076	6333203
6396428	6396590	6336428	6336590
6401695	6402043	6341695	6342043
6405059	6405359	6345059	6345359
6406477	6407041	6346477	6347041
6408066	6408361	6348066	6348361
6408526	6408668	6348526	6348668
6408775	6409087	6348775	6349087
6409090	6409099	6349090	6349099
6409104	6409121	6349104	6349121
6409148	6409151	6349148	6349151
6409156	6409236	6349156	6349236
6409248	6409264	6349248	6349264
6409281	6409651	6349281	6349651
6409663	6409849	6349663	6349849
6409921	6410099	6349921	6350099
6410868	6410870	6350868	6350870
6410872	6411225	6350872	6351225
6411228	6411228	6351228	6351228
6411499	6411870	6351499	6351870
6412272	6412280	6352272	6352280
6421816	6421990	6361816	6361990
6422224	6422232	6362224	6362232
6422708	6422945	6362708	6362945
6422976	6423140	6362976	6363140
6423150	6423152	6363150	6363152
6423154	6423155	6363154	6363155
6423179	6423499	6363179	6363499
6423506	6423507	6363506	6363507
6423918	6424477	6363918	6364477
6424480	6424487	6364480	6364487
6424494	6424495	6364494	6364495
6424507	6424617	6364507	6364617
6424619	6425011	6364619	6365011
6426835	6427420	6366835	6367420
6430366	6430562	6370366	6370562
6430860	6431278	6370860	6371278
6431326	6432043	6371326	6372043
6432092	6432384	6372092	6372384
6432424	6433325	6372424	6373325
6433366	6434014	6373366	6374014
6435789	6436195	6375789	6376195
6436232	6436613	6376232	6376613
6436968	6437891	6376968	6377891
6437908	6437908	6377908	6377908
6437911	6437911	6377911	6377911
6437913	6438118	6377913	6378118
6438133	6438870	6378133	6378870
6438887	6439220	6378887	6379220
6439596	6439777	6379596	6379777
6439793	6439974	6379793	6379974
6440876	6441048	6380876	6381048
6441643	6441832	6381643	6381832
6442028	6442034	6382028	6382034
6442038	6442176	6382038	6382176
6442474	6443317	6382474	6383317
6443407	6444020	6383407	6384020
6444052	6444216	6384052	6384216
6444888	6444991	6384888	6384991
6444999	6445356	6384999	6385356
6445483	6445749	6385483	6385749
6446236	6446471	6386236	6386471
6446507	6446870	6386507	6386870
6446925	6447263	6386925	6387263
6448258	6448267	6388258	6388267
6449044	6449157	6389044	6389157
6449203	6449548	6389203	6389548
6449624	6449852	6389624	6389852
6450213	6450263	6390213	6390263
6450286	6450286	6390286	6390286
6450290	6450805	6390290	6390805
6451149	6451323	6391149	6391323
6451578	6451821	6391578	6391821
6455196	6455870	6395196	6395870
6458073	6458174	6398073	6398174
6458194	6458550	6398194	6398550
6458556	6458556	6398556	6398556
6458735	6458892	6398735	6398892
6459138	6459324	6399138	6399324
6459395	6459786	6399395	6399786
6459849	6460370	6399849	6400370
6460379	6460380	6400379	6400380
6460388	6460852	6400388	6400852
6460864	6460885	6400864	6400885
6460887	6460890	6400887	6400890
6463562	6463899	6403562	6403899
6463904	6463910	6403904	6403910
6464182	6464237	6404182	6404237
6464239	6464287	6404239	6404287
6464786	6464844	6404786	6404844
6464848	6464854	6404848	6404854
6464866	6464878	6404866	6404878
6652765	6653106	6592765	6593106
6653112	6653112	6593112	6593112
6653834	6654903	6593834	6594903
6655614	6655921	6595614	6595921
6687098	6688846	6627098	6628846
6689285	6690211	6629285	6630211
6690730	6691200	6630730	6631200
6692365	6692738	6632365	6632738
6695957	6697087	6635957	6637087
6711054	6711293	6651054	6651293
6715376	6718387	6655376	6658387
6720166	6722842	6660166	6662842
6726472	6726472	6666472	6666472
6726474	6726718	6666474	6666718
6726723	6726725	6666723	6666725
6726735	6726747	6666735	6666747
6727859	6728863	6667859	6668863
6729797	6730181	6669797	6670181
6730371	6730371	6670371	6670371
6730409	6731051	6670409	6671051
6731883	6732114	6671883	6672114
6733553	6734134	6673553	6674134
6734138	6734143	6674138	6674143
6735237	6735757	6675237	6675757
6735759	6735762	6675759	6675762
6736011	6736465	6676011	6676465
6736680	6736961	6676680	6676961
6736986	6738736	6676986	6678736
6738746	6738750	6678746	6678750
6738753	6738796	6678753	6678796
6739407	6739918	6679407	6679918
6739988	6739989	6679988	6679989
6739999	6740942	6679999	6680942
6740945	6740952	6680945	6680952
6740966	6740976	6680966	6680976
6741109	6742011	6681109	6682011
6748862	6749233	6688862	6689233
6756129	6756564	6696129	6696564
6757561	6758855	6697561	6698855
6760053	6760553	6700053	6700553
6760565	6760567	6700565	6700567
6760976	6761746	6700976	6701746
6762247	6762809	6702247	6702809
6762816	6762816	6702816	6702816
6763129	6763668	6703129	6703668
6763818	6763824	6703818	6703824
6763834	6764706	6703834	6704706
6764847	6765270	6704847	6705270
6765554	6766285	6705554	6706285
6766841	6767456	6706841	6707456
6767585	6767901	6707585	6707901
6768262	6768903	6708262	6708903
6775298	6776382	6715298	6716382
6776748	6777054	6716748	6717054
6777202	6777634	6717202	6717634
6778005	6778269	6718005	6718269
6778421	6778425	6718421	6718425
6778444	6778452	6718444	6718452
6778454	6780302	6718454	6720302
6792761	6792762	6732761	6732762
6792764	6792770	6732764	6732770
6792844	6794428	6732844	6734428
6795298	6796124	6735298	6736124
6796133	6796134	6736133	6736134
6796636	6797946	6736636	6737946
6798186	6799815	6738186	6739815
6800402	6801930	6740402	6741930
6801933	6804315	6741933	6744315
6806148	6806564	6746148	6746564
6811606	6812053	6751606	6752053
6818365	6818840	6758365	6758840
6818843	6818845	6758843	6758845
6824211	6824685	6764211	6764685
6824765	6824765	6764765	6764765
6824767	6824767	6764767	6764767
6824772	6825354	6764772	6765354
6826796	6827365	6766796	6767365
6827377	6827379	6767377	6767379
6829119	6829518	6769119	6769518
6836518	6837947	6776518	6777947
6837953	6838379	6777953	6778379
6839848	6839851	6779848	6779851
6839854	6840543	6779854	6780543
6840545	6840555	6780545	6780555
6840879	6841676	6780879	6781676
6842717	6844406	6782717	6784406
6845365	6845371	6785365	6785371
6845377	6846159	6785377	6786159
6846243	6846245	6786243	6786245
6846257	6846468	6786257	6786468
6846663	6846909	6786663	6786909
6846915	6846916	6786915	6786916
6847871	6849065	6787871	6789065
6849379	6849899	6789379	6789899
6849908	6849908	6789908	6789908
6852117	6852398	6792117	6792398
6852664	6853417	6792664	6793417
6853914	6854655	6793914	6794655
6855574	6856406	6795574	6796406
6857861	6857864	6797861	6797864
6857871	6857879	6797871	6797879
6857903	6858520	6797903	6798520
6859440	6860472	6799440	6800472
6861241	6861462	6801241	6801462
6861465	6861474	6801465	6801474
6861479	6861782	6801479	6801782
6861862	6862844	6801862	6802844
6864037	6864039	6804037	6804039
6864043	6865043	6804043	6805043
6865590	6866405	6805590	6806405
6868590	6868594	6808590	6808594
6868596	6869305	6808596	6809305
6869568	6870022	6809568	6810022
6870238	6871331	6810238	6811331
6871367	6871402	6811367	6811402
6871594	6871597	6811594	6811597
6871605	6871624	6811605	6811624
6871627	6871777	6811627	6811777
6872252	6872511	6812252	6812511
6872519	6872522	6812519	6812522
6873654	6874387	6813654	6814387
6875720	6876346	6815720	6816346
6876348	6876354	6816348	6816354
6876356	6876359	6816356	6816359
6876788	6876792	6816788	6816792
6876799	6877140	6816799	6817140
6877143	6877146	6817143	6817146
6877148	6878777	6817148	6818777
6882785	6882789	6822785	6822789
6882792	6883933	6822792	6823933
6893976	6893982	6833976	6833982
6893984	6893984	6833984	6833984
6893995	6894086	6833995	6834086
6894093	6894095	6834093	6834095
6894319	6895507	6834319	6835507
6895752	6895941	6835752	6835941
6896464	6897286	6836464	6837286
6897294	6897308	6837294	6837308
6897394	6898149	6837394	6838149
6898558	6899618	6838558	6839618
6899948	6902403	6839948	6842403
6902412	6902421	6842412	6842421
6902424	6903959	6842424	6843959
6904187	6904885	6844187	6844885
6905014	6906974	6845014	6846974
6907229	6907718	6847229	6847718
6908105	6909363	6848105	6849363
6909366	6909449	6849366	6849449
6911240	6911254	6851240	6851254
6911256	6912222	6851256	6852222
6912258	6912916	6852258	6852916
6912926	6912936	6852926	6852936
6912940	6912945	6852940	6852945
6912955	6912971	6852955	6852971
6912975	6912975	6852975	6852975
6912980	6912982	6852980	6852982
6912984	6912985	6852984	6852985
6913010	6913012	6853010	6853012
6913014	6913350	6853014	6853350
6913369	6913369	6853369	6853369
6913636	6914340	6853636	6854340
6914551	6914852	6854551	6854852
6915798	6916385	6855798	6856385
6916782	6916875	6856782	6856875
6916890	6916924	6856890	6856924
6917277	6917500	6857277	6857500
6917622	6918581	6857622	6858581
6918941	6918958	6858941	6858958
6918962	6919532	6858962	6859532
6919765	6920174	6859765	6860174
6920176	6920176	6860176	6860176
6920179	6920189	6860179	6860189
6920226	6920227	6860226	6860227
6920534	6920534	6860534	6860534
6920540	6921300	6860540	6861300
6922183	6922890	6862183	6862890
6923817	6923818	6863817	6863818
6923821	6924483	6863821	6864483
6924743	6924744	6864743	6864744
6924747	6925247	6864747	6865247
6925644	6925662	6865644	6865662
6925664	6925893	6865664	6865893
6925905	6925905	6865905	6865905
6925909	6925909	6865909	6865909
6925988	6926532	6865988	6866532
6926537	6926540	6866537	6866540
6926615	6927679	6866615	6867679
6927683	6927683	6867683	6867683
6927686	6927690	6867686	6867690
6927695	6927695	6867695	6867695
6927851	6928551	6867851	6868551
6929076	6929083	6869076	6869083
6929085	6929367	6869085	6869367
6929660	6930261	6869660	6870261
6931131	6932507	6871131	6872507
6932516	6932516	6872516	6872516
6933390	6934402	6873390	6874402
6934882	6935419	6874882	6875419
6935717	6937803	6875717	6877803
6938064	6938723	6878064	6878723
6938959	6939248	6878959	6879248
6939324	6939878	6879324	6879878
6940355	6940363	6880355	6880363
6940370	6940751	6880370	6880751
6940758	6940762	6880758	6880762
6942474	6943601	6882474	6883601
6943681	6944018	6883681	6884018
6944022	6944024	6884022	6884024
6944315	6944320	6884315	6884320
6944330	6944954	6884330	6884954
6945350	6948351	6885350	6888351
6948658	6949164	6888658	6889164
6949279	6949283	6889279	6889283
6949285	6949285	6889285	6889285
6949292	6949294	6889292	6889294
6949307	6949312	6889307	6889312
6949316	6950561	6889316	6890561
6950568	6950568	6890568	6890568
6950825	6951644	6890825	6891644
6952800	6953485	6892800	6893485
6953797	6953799	6893797	6893799
6953801	6953812	6893801	6893812
6953824	6955029	6893824	6895029
6955237	6955421	6895237	6895421
6955741	6956873	6895741	6896873
6957024	6957349	6897024	6897349
6958086	6958086	6898086	6898086
6958091	6958786	6898091	6898786
6959070	6959716	6899070	6899716
6960353	6960642	6900353	6900642
6964025	6964646	6904025	6904646
6964683	6965243	6904683	6905243
6965245	6965289	6905245	6905289
6965428	6966576	6905428	6906576
6966670	6967160	6906670	6907160
6967972	6967980	6907972	6907980
6967984	6969798	6907984	6909798
6969806	6969806	6909806	6909806
6969808	6969808	6909808	6909808
6969819	6969822	6909819	6909822
6969824	6969848	6909824	6909848
6969871	6969874	6909871	6909874
6969876	6970251	6909876	6910251
6970633	6971023	6910633	6911023
6971612	6972762	6911612	6912762
6972883	6973265	6912883	6913265
6983219	6984441	6923219	6924441
6984546	6984916	6924546	6924916
6991810	6991815	6931810	6931815
6991820	6991930	6931820	6931930
6991963	6991963	6931963	6931963
6992011	6992030	6932011	6932030
6992046	6993199	6932046	6933199
6993516	6993520	6933516	6933520
6993526	6993533	6933526	6933533
6993536	6993538	6933536	6933538
6993555	6993935	6933555	6933935
6993937	6993947	6933937	6933947
6994063	6994406	6934063	6934406
6994409	6994412	6934409	6934412
6994423	6994423	6934423	6934423
6995451	6995460	6935451	6935460
6995468	6995471	6935468	6935471
6995473	6995944	6935473	6935944
6996364	6997335	6936364	6937335
6997614	6997620	6937614	6937620
6997629	6997724	6937629	6937724
6997958	6997959	6937958	6937959
6997963	6999411	6937963	6939411
6999447	6999944	6939447	6939944
6999950	6999950	6939950	6939950
7000144	7001295	6940144	6941295
7001302	7001302	6941302	6941302
7001406	7002275	6941406	6942275
7002884	7003986	6942884	6943986
7004269	7004701	6944269	6944701
7005322	7005324	6945322	6945324
7005335	7005369	6945335	6945369
7005380	7005999	6945380	6945999
7006394	7006990	6946394	6946990
7006998	7007008	6946998	6947008
7007011	7007973	6947011	6947973
7008850	7009257	6948850	6949257
7010282	7011910	6950282	6951910
7011994	7011994	6951994	6951994
7012006	7012048	6952006	6952048
7012075	7012083	6952075	6952083
7012091	7012113	6952091	6952113
7012129	7012141	6952129	6952141
7012145	7012145	6952145	6952145
7012592	7013120	6952592	6953120
7013122	7013126	6953122	6953126
7013568	7013569	6953568	6953569
7013573	7013573	6953573	6953573
7013581	7014276	6953581	6954276
7014279	7014279	6954279	6954279
7014282	7014283	6954282	6954283
7014286	7014393	6954286	6954393
7014418	7014442	6954418	6954442
7014445	7014465	6954445	6954465
7014470	7014470	6954470	6954470
7014472	7014472	6954472	6954472
7014479	7014546	6954479	6954546
7014548	7014552	6954548	6954552
7015290	7015686	6955290	6955686
7015798	7017029	6955798	6957029
7017043	7017457	6957043	6957457
7017876	7018090	6957876	6958090
7018092	7018132	6958092	6958132
7018220	7018513	6958220	6958513
7018906	7018907	6958906	6958907
7018909	7019746	6958909	6959746
7020036	7023910	6960036	6963910
7024117	7025466	6964117	6965466
7025804	7026323	6965804	6966323
7027486	7027765	6967486	6967765
7027886	7028207	6967886	6968207
7028209	7028216	6968209	6968216
7028218	7028218	6968218	6968218
7028270	7030158	6968270	6970158
7030524	7030923	6970524	6970923
7031107	7031108	6971107	6971108
7031118	7031639	6971118	6971639
7031641	7031645	6971641	6971645
7031898	7032052	6971898	6972052
7032062	7032067	6972062	6972067
7032072	7032073	6972072	6972073
7032221	7032483	6972221	6972483
7033796	7033804	6973796	6973804
7033816	7035180	6973816	6975180
7038825	7038829	6978825	6978829
7038831	7038831	6978831	6978831
7038835	7039485	6978835	6979485
7039926	7039930	6979926	6979930
7039933	7039934	6979933	6979934
7039969	7040940	6979969	6980940
7040943	7040943	6980943	6980943
7041567	7042199	6981567	6982199
7042689	7043683	6982689	6983683
7044990	7045989	6984990	6985989
7046728	7047376	6986728	6987376
7047415	7047440	6987415	6987440
7047447	7047986	6987447	6987986
7048159	7048218	6988159	6988218
7048220	7048220	6988220	6988220
7048479	7049108	6988479	6989108
7049126	7049130	6989126	6989130
7049135	7049229	6989135	6989229
7049232	7049236	6989232	6989236
7049238	7049241	6989238	6989241
7049260	7050843	6989260	6990843
7050862	7052290	6990862	6992290
7052854	7052854	6992854	6992854
7052860	7053708	6992860	6993708
7053749	7053749	6993749	6993749
7053762	7054205	6993762	6994205
7054671	7055011	6994671	6995011
7055015	7055015	6995015	6995015
7055904	7056198	6995904	6996198
7056216	7056217	6996216	6996217
7056442	7056443	6996442	6996443
7056447	7056702	6996447	6996702
7056711	7056711	6996711	6996711
7068836	7068845	7008836	7008845
7068847	7068859	7008847	7008859
7068862	7069084	7008862	7009084
7069087	7069097	7009087	7009097
7069109	7069111	7009109	7009111
7069443	7069458	7009443	7009458
7069460	7070041	7009460	7010041
7070211	7070213	7010211	7010213
7070215	7070899	7010215	7010899
7071767	7072085	7011767	7012085
7072087	7072087	7012087	7012087
7073890	7073890	7013890	7013890
7073899	7074112	7013899	7014112
7074122	7074122	7014122	7014122
7074124	7074130	7014124	7014130
7074169	7074189	7014169	7014189
7074197	7074430	7014197	7014430
7078217	7078219	7018217	7018219
7078223	7078461	7018223	7018461
7078559	7078937	7018559	7018937
7079766	7080175	7019766	7020175
7080178	7080186	7020178	7020186
7091292	7091645	7031292	7031645
7091786	7092330	7031786	7032330
7092846	7093121	7032846	7033121
7094637	7095027	7034637	7035027
7095817	7096405	7035817	7036405
7096632	7096665	7036632	7036665
7096673	7096711	7036673	7036711
7096713	7096716	7036713	7036716
7096720	7096722	7036720	7036722
7096725	7096820	7036725	7036820
7096963	7097324	7036963	7037324
7113087	7113088	7053087	7053088
7113092	7113202	7053092	7053202
7114960	7115443	7054960	7055443
7115455	7115461	7055455	7055461
7116415	7116720	7056415	7056720
7117644	7117646	7057644	7057646
7117650	7118026	7057650	7058026
7124206	7125065	7064206	7065065
7132856	7133118	7072856	7073118
7133932	7133932	7073932	7073932
7133935	7134433	7073935	7074433
7134437	7134442	7074437	7074442
7135363	7135881	7075363	7075881
7138074	7138076	7078074	7078076
7138078	7138312	7078078	7078312
7138778	7138780	7078778	7078780
7138789	7139157	7078789	7079157
7139857	7140175	7079857	7080175
7140992	7141367	7080992	7081367
7142483	7142486	7082483	7082486
7142492	7142597	7082492	7082597
7142601	7142605	7082601	7082605
7144746	7144746	7084746	7084746
7144748	7145057	7084748	7085057
7149737	7150424	7089737	7090424
7151543	7151544	7091543	7091544
7151548	7151555	7091548	7091555
7151559	7151568	7091559	7091568
7151977	7152176	7091977	7092176
7152179	7152186	7092179	7092186
7152192	7152209	7092192	7092209
7152830	7152994	7092830	7092994
7153944	7153960	7093944	7093960
7153962	7153966	7093962	7093966
7153987	7154104	7093987	7094104
7164469	7164784	7104469	7104784
7165292	7166001	7105292	7106001
7166650	7166652	7106650	7106652
7166657	7166657	7106657	7106657
7166664	7166666	7106664	7106666
7166670	7166951	7106670	7106951
7169732	7169733	7109732	7109733
7169737	7170156	7109737	7110156
7189410	7189410	7129410	7129410
7189416	7189686	7129416	7129686
7191525	7191533	7131525	7131533
7191537	7191694	7131537	7131694
7193067	7193075	7133067	7133075
7193079	7193866	7133079	7133866
7193868	7193868	7133868	7133868
7194376	7194379	7134376	7134379
7194382	7194666	7134382	7134666
7194669	7194669	7134669	7134669
7194673	7194678	7134673	7134678
7195916	7196207	7135916	7136207
7196439	7196439	7136439	7136439
7196452	7196655	7136452	7136655
7197632	7197953	7137632	7137953
7197963	7197963	7137963	7137963
7197965	7197965	7137965	7137965
7199886	7199891	7139886	7139891
7199899	7200154	7139899	7140154
7201312	7201397	7141312	7141397
7201428	7201470	7141428	7141470
7203141	7203278	7143141	7143278
7203285	7203437	7143285	7143437
7204315	7204896	7144315	7144896
7205173	7205446	7145173	7145446
7205451	7205451	7145451	7145451
7205856	7206063	7145856	7146063
7206068	7206071	7146068	7146071
7206073	7206079	7146073	7146079
7206082	7206085	7146082	7146085
7206302	7206538	7146302	7146538
7207230	7207423	7147230	7147423
7209840	7210113	7149840	7150113
7210123	7210124	7150123	7150124
7211101	7211278	7151101	7151278
7211615	7212020	7151615	7152020
7213303	7213572	7153303	7153572
7216860	7217086	7156860	7157086
7217760	7217880	7157760	7157880
7218318	7218353	7158318	7158353
7218355	7218356	7158355	7158356
7218361	7218365	7158361	7158365
7218373	7218384	7158373	7158384
7218394	7218419	7158394	7158419
7218421	7218421	7158421	7158421
7218441	7218443	7158441	7158443
7218452	7218454	7158452	7158454
7218466	7218466	7158466	7158466
7218537	7219042	7158537	7159042
7219661	7220109	7159661	7160109
7221180	7221546	7161180	7161546
7221808	7222095	7161808	7162095
7224782	7225111	7164782	7165111
7228619	7228622	7168619	7168622
7228650	7229133	7168650	7169133
7229140	7229142	7169140	7169142
7231435	7231794	7171435	7171794
7232945	7234210	7172945	7174210
7237132	7237425	7177132	7177425
7237569	7237570	7177569	7177570
7237574	7237578	7177574	7177578
7237581	7237586	7177581	7177586
7237588	7237588	7177588	7177588
7237606	7238180	7177606	7178180
7238188	7238188	7178188	7178188
7238450	7239094	7178450	7179094
7240306	7240695	7180306	7180695
7242509	7242833	7182509	7182833
7244126	7244130	7184126	7184130
7244135	7244139	7184135	7184139
7244141	7244141	7184141	7184141
7244144	7244426	7184144	7184426
7247121	7247608	7187121	7187608
7248595	7249362	7188595	7189362
7249610	7249878	7189610	7189878
7249880	7249883	7189880	7189883
7250067	7250592	7190067	7190592
7250598	7250643	7190598	7190643
7250820	7251403	7190820	7191403
7252557	7253684	7192557	7193684
7254490	7255054	7194490	7195054
7255056	7255059	7195056	7195059
7256719	7257118	7196719	7197118
7257122	7257143	7197122	7197143
7257822	7257841	7197822	7197841
7257844	7258362	7197844	7198362
7259625	7259964	7199625	7199964
7259968	7259974	7199968	7199974
7260093	7260474	7200093	7200474
7261039	7261292	7201039	7201292
7261651	7261929	7201651	7201929
7261932	7261937	7201932	7201937
7261944	7261956	7201944	7201956
7261963	7261963	7201963	7201963
7262396	7262717	7202396	7202717
7264036	7264765	7204036	7204765
7265873	7266388	7205873	7206388
7266390	7266390	7206390	7206390
7267144	7267161	7207144	7207161
7267164	7267377	7207164	7207377
7267379	7267380	7207379	7207380
7267422	7267433	7207422	7207433
7267436	7267676	7207436	7207676
7267851	7268172	7207851	7208172
7269710	7269939	7209710	7209939
7269942	7269950	7209942	7209950
7271515	7271836	7211515	7211836
7271838	7271856	7211838	7211856
7272452	7272520	7212452	7212520
7272822	7272823	7212822	7212823
7272825	7273115	7212825	7213115
7273602	7273909	7213602	7213909
7273917	7274246	7213917	7214246
7274248	7274252	7214248	7214252
7274254	7274302	7214254	7214302
7274552	7274934	7214552	7214934
7276678	7277171	7216678	7217171
7279413	7279871	7219413	7219871
7280193	7280533	7220193	7220533
7285844	7285851	7225844	7225851
7285864	7285865	7225864	7225865
7285868	7286621	7225868	7226621
7286646	7286733	7226646	7226733
7286747	7286756	7226747	7226756
7286758	7286758	7226758	7226758
7286788	7286790	7226788	7226790
7287218	7287219	7227218	7227219
7287222	7287229	7227222	7227229
7287232	7288181	7227232	7228181
7289400	7289820	7229400	7229820
7292066	7292110	7232066	7232110
7292119	7292130	7232119	7232130
7292149	7292154	7232149	7232154
7292181	7292673	7232181	7232673
7295381	7295720	7235381	7235720
7295978	7296296	7235978	7236296
7296306	7296306	7236306	7236306
7301247	7301251	7241247	7241251
7301269	7301556	7241269	7241556
7301561	7301567	7241561	7241567
7303859	7304490	7243859	7244490
7304757	7305911	7244757	7245911
7307714	7307963	7247714	7247963
7309747	7310445	7249747	7250445
7310957	7311391	7250957	7251391
7311843	7311843	7251843	7251843
7311845	7312128	7251845	7252128
7312131	7312139	7252131	7252139
7312358	7313092	7252358	7253092
7319928	7320258	7259928	7260258
7320677	7320963	7260677	7260963
7320970	7320979	7260970	7260979
7330639	7331062	7270639	7271062
7331065	7331066	7271065	7271066
7331397	7332127	7271397	7272127
7332250	7332817	7272250	7272817
7333084	7333339	7273084	7273339
7333894	7333907	7273894	7273907
7333915	7333915	7273915	7273915
7333918	7334279	7273918	7274279
7334293	7334295	7274293	7274295
7334304	7334314	7274304	7274314
7337883	7338466	7277883	7278466
7338858	7339486	7278858	7279486
7340515	7340978	7280515	7280978
7341141	7341473	7281141	7281473
7342508	7342803	7282508	7282803
7343150	7343500	7283150	7283500
7343721	7344117	7283721	7284117
7344125	7344128	7284125	7284128
7344330	7345097	7284330	7285097
7346079	7346103	7286079	7286103
7346106	7346592	7286106	7286592
7346597	7346610	7286597	7286610
7347449	7347682	7287449	7287682
7348429	7349329	7288429	7289329
7350562	7350849	7290562	7290849
7352101	7353112	7292101	7293112
7353114	7353117	7293114	7293117
7353496	7353738	7293496	7293738
7355488	7355489	7295488	7295489
7355492	7355492	7295492	7295492
7355498	7355498	7295498	7295498
7355512	7355514	7295512	7295514
7355516	7355517	7295516	7295517
7355522	7355632	7295522	7295632
7355635	7355635	7295635	7295635
7365294	7365399	7305294	7305399
7367105	7367106	7307105	7307106
7367108	7367330	7307108	7307330
7368551	7368793	7308551	7308793
7368798	7368861	7308798	7308861
7368876	7368880	7308876	7308880
7369077	7369519	7309077	7309519
7372667	7373065	7312667	7313065
7373829	7374268	7313829	7314268
7375883	7376295	7315883	7316295
7376802	7376802	7316802	7316802
7376807	7376807	7316807	7316807
7376810	7377079	7316810	7317079
7377807	7378246	7317807	7318246
7378774	7379125	7318774	7319125
7383149	7384690	7323149	7324690
7384856	7385062	7324856	7325062
7386024	7387668	7326024	7327668
7388069	7388805	7328069	7328805
7389413	7390115	7329413	7330115
7391796	7392073	7331796	7332073
7393252	7393784	7333252	7333784
7393788	7393793	7333788	7333793
7395011	7395374	7335011	7335374
7395377	7395386	7335377	7335386
7396077	7396330	7336077	7336330
7396334	7396343	7336334	7336343
7401236	7401692	7341236	7341692
7407988	7408354	7347988	7348354
7409430	7409781	7349430	7349781
7410270	7410670	7350270	7350670
7410905	7411176	7350905	7351176
7411480	7411482	7351480	7351482
7411485	7411830	7351485	7351830
7411842	7411842	7351842	7351842
7412163	7412674	7352163	7352674
7416840	7417313	7356840	7357313
7417318	7417318	7357318	7357318
7417323	7417955	7357323	7357955
7418663	7419106	7358663	7359106
7422763	7422763	7362763	7362763
7422767	7423134	7362767	7363134
7423708	7423869	7363708	7363869
7423872	7423879	7363872	7363879
7424098	7424370	7364098	7364370
7424993	7426325	7364993	7366325
7426327	7426331	7366327	7366331
7426632	7427041	7366632	7367041
7435834	7436365	7375834	7376365
7436626	7436626	7376626	7376626
7436629	7436634	7376629	7376634
7436644	7437267	7376644	7377267
7438031	7438356	7378031	7378356
7442668	7442668	7382668	7382668
7442673	7443140	7382673	7383140
7443241	7443543	7383241	7383543
7443545	7443545	7383545	7383545
7446452	7446454	7386452	7386454
7446460	7446461	7386460	7386461
7446466	7447142	7386466	7387142
7447154	7447160	7387154	7387160
7448015	7448018	7388015	7388018
7448020	7448393	7388020	7388393
7456525	7457002	7396525	7397002
7457285	7457675	7397285	7397675
7458099	7458587	7398099	7398587
7458699	7458705	7398699	7398705
7458707	7459080	7398707	7399080
7460741	7460988	7400741	7400988
7461253	7461953	7401253	7401953
7462187	7462645	7402187	7402645
7463386	7463914	7403386	7403914
7465238	7465913	7405238	7405913
7466141	7466514	7406141	7406514
7467770	7468924	7407770	7408924
7468934	7468939	7408934	7408939
7468941	7468941	7408941	7408941
7469902	7470360	7409902	7410360
7470455	7471214	7410455	7411214
7471680	7472264	7411680	7412264
7472267	7472275	7412267	7412275
7472705	7472838	7412705	7412838
7474310	7475267	7414310	7415267
7475834	7475834	7415834	7415834
7475855	7475865	7415855	7415865
7475867	7476104	7415867	7416104
7476112	7476114	7416112	7416114
7478846	7478933	7418846	7418933
7478942	7478942	7418942	7418942
7479566	7480403	7419566	7420403
7481033	7481762	7421033	7421762
7485498	7486002	7425498	7426002
7488910	7490161	7428910	7430161
7490961	7491410	7430961	7431410
7491843	7491845	7431843	7431845
7491848	7491848	7431848	7431848
7491850	7492224	7431850	7432224
7492698	7493378	7432698	7433378
7493380	7493381	7433380	7433381
7494491	7494789	7434491	7434789
7495072	7495072	7435072	7435072
7495075	7495990	7435075	7435990
7504405	7504836	7444405	7444836
7505539	7505773	7445539	7445773
7505777	7505779	7445777	7445779
7506577	7507025	7446577	7447025
7512908	7513028	7452908	7453028
7513847	7514132	7453847	7454132
7514245	7514373	7454245	7454373
7514669	7514670	7454669	7454670
7514673	7514971	7454673	7454971
7515151	7515830	7455151	7455830
7515833	7515833	7455833	7455833
7516189	7516359	7456189	7456359
7516532	7516599	7456532	7456599
7516601	7516612	7456601	7456612
7517210	7517578	7457210	7457578
7517779	7518083	7457779	7458083
7518193	7518535	7458193	7458535
7518705	7518844	7458705	7458844
7519867	7520026	7459867	7460026
7520097	7520214	7460097	7460214
7521969	7522157	7461969	7462157
7522224	7522425	7462224	7462425
7522752	7522839	7462752	7462839
7523136	7523320	7463136	7463320
7523385	7523583	7463385	7463583
7524109	7524580	7464109	7464580
7525031	7525306	7465031	7465306
7525589	7525734	7465589	7465734
7525743	7525743	7465743	7465743
7526418	7526418	7466418	7466418
7526429	7526748	7466429	7466748
7527014	7527028	7467014	7467028
7527056	7527077	7467056	7467077
7527096	7527096	7467096	7467096
7527274	7527615	7467274	7467615
7528109	7528168	7468109	7468168
7528182	7528183	7468182	7468183
7532586	7532945	7472586	7472945
7532978	7533111	7472978	7473111
7535738	7535822	7475738	7475822
7536922	7537020	7476922	7477020
7537022	7537046	7477022	7477046
7537048	7537049	7477048	7477049
7537795	7537820	7477795	7477820
7540122	7540269	7480122	7480269
7540378	7540383	7480378	7480383
7540395	7540456	7480395	7480456
7545235	7545241	7485235	7485241
7545246	7545246	7485246	7485246
7558407	7558417	7498407	7498417
7558422	7558577	7498422	7498577
7559263	7559407	7499263	7499407
7560711	7560843	7500711	7500843
7560848	7560850	7500848	7500850
7564715	7564977	7504715	7504977
7565701	7565866	7505701	7505866
7565870	7566296	7505870	7506296
7566844	7566859	7506844	7506859
7566967	7567102	7506967	7507102
7567114	7569952	7507114	7509952
7570239	7570249	7510239	7510249
7570259	7572111	7510259	7512111
7572189	7572549	7512189	7512549
7575057	7575407	7515057	7515407
7576304	7577004	7516304	7517004
7577263	7578324	7517263	7518324
7578448	7578845	7518448	7518845
7579585	7580777	7519585	7520777
7581026	7582316	7521026	7522316
7582324	7582329	7522324	7522329
7582333	7582334	7522333	7522334
7582337	7582337	7522337	7522337
7582341	7582351	7522341	7522351
7582353	7582354	7522353	7522354
7582369	7583731	7522369	7523731
7583733	7584502	7523733	7524502
7584945	7585078	7524945	7525078
7585575	7587006	7525575	7527006
7587008	7587010	7527008	7527010
7587022	7587028	7527022	7527028
7587051	7587067	7527051	7527067
7587069	7587093	7527069	7527093
7587112	7587115	7527112	7527115
7587117	7588867	7527117	7528867
7588872	7588872	7528872	7528872
7588875	7589469	7528875	7529469
7589853	7591055	7529853	7531055
7591918	7591974	7531918	7531974
7591977	7591978	7531977	7531978
7591984	7592157	7531984	7532157
7592164	7592165	7532164	7532165
7592169	7592268	7532169	7532268
7592604	7592617	7532604	7532617
7592630	7592635	7532630	7532635
7592637	7592889	7532637	7532889
7593046	7593996	7533046	7533996
7594817	7595086	7534817	7535086
7595088	7595088	7535088	7535088
7595400	7595736	7535400	7535736
7596835	7597267	7536835	7537267
7598029	7598573	7538029	7538573
7598578	7598578	7538578	7538578
7598885	7600891	7538885	7540891
7601680	7601683	7541680	7541683
7601685	7602270	7541685	7542270
7602681	7603839	7542681	7543839
7604111	7604117	7544111	7544117
7604133	7604484	7544133	7544484
7604676	7604682	7544676	7544682
7604685	7604902	7544685	7544902
7605292	7605945	7545292	7545945
7605955	7605958	7545955	7545958
7605964	7605968	7545964	7545968
7606096	7606103	7546096	7546103
7606106	7606108	7546106	7546108
7606110	7606113	7546110	7546113
7606156	7606157	7546156	7546157
7606159	7606685	7546159	7546685
7607026	7607049	7547026	7547049
7607061	7607061	7547061	7547061
7607323	7609877	7547323	7549877
7611558	7611716	7551558	7551716
7611737	7611744	7551737	7551744
7612194	7617208	7552194	7557208
7617774	7618178	7557774	7558178
7618456	7618457	7558456	7558457
7618473	7618860	7558473	7558860
7618982	7619791	7558982	7559791
7619796	7619797	7559796	7559797
7619799	7620502	7559799	7560502
7620530	7622039	7560530	7562039
7622348	7622593	7562348	7562593
7622766	7624087	7562766	7564087
7624089	7624090	7564089	7564090
7624542	7624563	7564542	7564563
7624565	7627758	7564565	7567758
7628133	7628697	7568133	7568697
7628963	7629505	7568963	7569505
7629509	7629510	7569509	7569510
7629574	7632188	7569574	7572188
7632195	7632865	7572195	7572865
7632867	7632868	7572867	7572868
7640286	7640586	7580286	7580586
7640617	7641132	7580617	7581132
7641408	7641822	7581408	7581822
7642103	7642446	7582103	7582446
7642787	7642790	7582787	7582790
7642802	7642805	7582802	7582805
7642810	7642810	7582810	7582810
7642813	7643242	7582813	7583242
7645103	7646819	7585103	7586819
7646821	7646826	7586821	7586826
7646831	7646833	7586831	7586833
7646841	7646847	7586841	7586847
7646989	7647588	7586989	7587588
7647757	7648113	7587757	7588113
7648665	7649483	7588665	7589483
7649711	7650574	7589711	7590574
7651359	7651895	7591359	7591895
7652104	7652307	7592104	7592307
7652389	7653276	7592389	7593276
7653541	7653544	7593541	7593544
7653562	7653704	7593562	7593704
7653706	7653708	7593706	7593708
7653716	7653719	7593716	7593719
7653723	7653727	7593723	7593727
7653729	7654211	7593729	7594211
7654218	7654592	7594218	7594592
7654594	7654598	7594594	7594598
7654600	7654601	7594600	7594601
7655030	7655882	7595030	7595882
7655953	7658001	7595953	7598001
7658061	7659120	7598061	7599120
7659409	7659658	7599409	7599658
7659796	7660000	7599796	7600000
7660098	7660539	7600098	7600539
7660721	7662927	7600721	7602927
7663021	7663336	7603021	7603336
7663906	7663923	7603906	7603923
7663926	7664114	7603926	7604114
7664291	7664294	7604291	7604294
7664301	7664310	7604301	7604310
7664312	7665004	7604312	7605004
7665072	7665900	7605072	7605900
7665904	7665908	7605904	7605908
7665912	7665913	7605912	7605913
7666016	7667153	7606016	7607153
7667312	7668308	7607312	7608308
7668561	7669007	7608561	7609007
7669066	7669066	7609066	7609066
7669068	7669079	7609068	7609079
7669085	7669190	7609085	7609190
7669193	7669194	7609193	7609194
7669196	7669196	7609196	7609196
7669457	7670661	7609457	7610661
7671097	7673818	7611097	7613818
7674380	7674603	7614380	7614603
7674606	7674610	7614606	7614610
7674724	7674728	7614724	7614728
7674733	7674752	7614733	7614752
7674759	7674859	7614759	7614859
7674871	7674880	7614871	7614880
7676001	7677154	7616001	7617154
7677908	7677915	7617908	7617915
7677917	7677936	7617917	7617936
7677938	7678370	7617938	7618370
7678373	7678389	7618373	7618389
7678395	7678423	7618395	7618423
7678433	7678433	7618433	7618433
7678437	7678572	7618437	7618572
7678575	7678912	7618575	7618912
7679117	7679144	7619117	7619144
7679159	7679183	7619159	7619183
7679225	7679785	7619225	7619785
7679787	7679797	7619787	7619797
7679806	7679806	7619806	7619806
7679817	7679821	7619817	7619821
7679823	7679834	7619823	7619834
7680031	7680387	7620031	7620387
7682556	7683095	7622556	7623095
7684969	7685620	7624969	7625620
7685854	7686126	7625854	7626126
7686440	7687718	7626440	7627718
7687829	7688553	7627829	7628553
7688599	7688599	7628599	7628599
7688614	7689576	7628614	7629576
7693432	7693758	7633432	7633758
7693761	7693761	7633761	7633761
7693871	7693871	7633871	7633871
7693879	7694344	7633879	7634344
7694356	7694380	7634356	7634380
7694702	7694703	7634702	7634703
7694712	7694712	7634712	7634712
7694738	7694860	7634738	7634860
7695182	7695729	7635182	7635729
7695734	7695737	7635734	7635737
7696952	7697264	7636952	7637264
7697435	7700832	7637435	7640832
7701171	7701736	7641171	7641736
7702103	7702602	7642103	7642602
7703307	7703532	7643307	7643532
7703651	7704948	7643651	7644948
7704952	7704957	7644952	7644957
7704965	7704965	7644965	7644965
7705675	7705971	7645675	7645971
7705982	7705985	7645982	7645985
7707471	7707479	7647471	7647479
7707484	7707828	7647484	7647828
7708640	7708848	7648640	7648848
7709475	7709476	7649475	7649476
7709480	7710011	7649480	7650011
7710018	7710018	7650018	7650018
7710026	7710026	7650026	7650026
7711575	7711911	7651575	7651911
7712886	7712899	7652886	7652899
7712921	7713328	7652921	7653328
7713910	7713928	7653910	7653928
7713932	7714238	7653932	7654238
7714240	7714241	7654240	7654241
7714693	7715144	7654693	7655144
7715425	7716054	7655425	7656054
7717345	7717355	7657345	7657355
7717359	7718245	7657359	7658245
7719087	7720191	7659087	7660191
7720411	7721364	7660411	7661364
7721605	7722124	7661605	7662124
7722473	7722481	7662473	7662481
7722484	7722548	7662484	7662548
7722551	7722552	7662551	7662552
7723103	7723334	7663103	7663334
7723667	7724176	7663667	7664176
7724184	7724195	7664184	7664195
7724790	7725124	7664790	7665124
7725281	7726007	7665281	7666007
7726201	7726680	7666201	7666680
7727038	7727569	7667038	7667569
7728349	7728814	7668349	7668814
7729373	7729375	7669373	7669375
7729380	7730204	7669380	7670204
7731344	7731793	7671344	7671793
7732505	7732505	7672505	7672505
7732513	7732535	7672513	7672535
7732567	7732572	7672567	7672572
7732576	7732583	7672576	7672583
7733095	7733551	7673095	7673551
7734040	7734362	7674040	7674362
7737351	7737538	7677351	7677538
7744295	7744296	7684295	7684296
7744304	7744304	7684304	7684304
7744307	7744308	7684307	7684308
7744320	7744500	7684320	7684500
7744506	7744513	7684506	7684513
7745115	7745662	7685115	7685662
7748969	7749100	7688969	7689100
7750464	7750751	7690464	7690751
7751262	7751779	7691262	7691779
7752461	7752733	7692461	7692733
7754831	7754839	7694831	7694839
7754842	7755686	7694842	7695686
7755688	7755688	7695688	7695688
7756074	7756076	7696074	7696076
7756080	7758149	7696080	7698149
7758152	7758156	7698152	7698156
7758573	7758875	7698573	7698875
7769138	7769151	7709138	7709151
7773529	7774020	7713529	7714020
7774354	7774802	7714354	7714802
7775614	7776463	7715614	7716463
7781705	7783038	7721705	7723038
7783087	7783558	7723087	7723558
7784211	7784211	7724211	7724211
7784234	7784410	7724234	7724410
7787670	7787939	7727670	7727939
7787947	7787951	7727947	7727951
7787954	7787956	7727954	7727956
7788531	7788886	7728531	7728886
7789260	7789838	7729260	7729838
7791609	7791901	7731609	7731901
7798451	7798759	7738451	7738759
7799370	7799740	7739370	7739740
7799742	7799742	7739742	7739742
7805863	7806303	7745863	7746303
7806469	7806864	7746469	7746864
7807513	7807890	7747513	7747890
7808509	7808512	7748509	7748512
7808518	7808744	7748518	7748744
7809212	7809559	7749212	7749559
7820972	7821059	7760972	7761059
7821066	7821081	7761066	7761081
7821397	7821789	7761397	7761789
7827933	7828121	7767933	7768121
7828830	7829338	7768830	7769338
7829511	7830518	7769511	7770518
7830844	7832020	7770844	7772020
7832022	7832024	7772022	7772024
7832030	7832037	7772030	7772037
7832040	7832043	7772040	7772043
7832066	7832071	7772066	7772071
7832079	7832093	7772079	7772093
7832117	7832117	7772117	7772117
7832121	7833231	7772121	7773231
7833239	7833241	7773239	7773241
7833272	7833316	7773272	7773316
7833326	7834220	7773326	7774220
7835093	7835578	7775093	7775578
7835784	7835789	7775784	7775789
7835792	7835793	7775792	7775793
7835796	7836246	7775796	7776246
7836362	7836362	7776362	7776362
7836364	7836421	7776364	7776421
7836423	7836431	7776423	7776431
7836481	7836481	7776481	7776481
7836503	7836557	7776503	7776557
7836610	7836958	7776610	7776958
7841309	7841309	7781309	7781309
7841327	7842249	7781327	7782249
7842330	7842749	7782330	7782749
7843052	7843357	7783052	7783357
7843360	7843363	7783360	7783363
7847208	7847208	7787208	7787208
7847211	7847548	7787211	7787548
7848887	7849155	7788887	7789155
7849158	7849160	7789158	7789160
7852063	7852627	7792063	7792627
7852852	7853194	7792852	7793194
7853198	7853198	7793198	7793198
7853681	7854226	7793681	7794226
7855717	7856077	7795717	7796077
7860199	7860491	7800199	7800491
7864747	7864762	7804747	7804762
7864766	7864770	7804766	7804770
7864800	7864829	7804800	7804829
7864832	7864835	7804832	7804835
7865444	7865798	7805444	7805798
7866234	7866989	7806234	7806989
7869568	7869854	7809568	7809854
7870287	7870733	7810287	7810733
7874593	7874953	7814593	7814953
7878512	7878512	7818512	7818512
7878515	7878542	7818515	7818542
7878556	7878562	7818556	7818562
7878594	7878596	7818594	7818596
7879163	7879788	7819163	7819788
7880431	7880434	7820431	7820434
7880441	7880447	7820441	7820447
7880453	7880559	7820453	7820559
7892505	7892508	7832505	7832508
7892513	7892839	7832513	7832839
7892954	7893256	7832954	7833256
7893826	7893836	7833826	7833836
7893844	7894060	7833844	7834060
7895846	7896188	7835846	7836188
7896833	7897280	7836833	7837280
7898618	7899104	7838618	7839104
7904364	7904725	7844364	7844725
7904730	7904733	7844730	7844733
7905395	7905754	7845395	7845754
7911646	7913079	7851646	7853079
7913407	7913474	7853407	7853474
7913484	7914522	7853484	7854522
7918791	7919990	7858791	7859990
7926777	7927621	7866777	7867621
7928298	7928299	7868298	7868299
7928307	7928309	7868307	7868309
7928320	7928332	7868320	7868332
7928350	7928391	7868350	7868391
7928396	7928501	7868396	7868501
7928515	7928515	7868515	7868515
7930535	7930536	7870535	7870536
7930538	7930648	7870538	7870648
7935184	7935461	7875184	7875461
7935893	7936230	7875893	7876230
7937498	7937974	7877498	7877974
7938530	7938879	7878530	7878879
7939431	7939435	7879431	7879435
7939437	7939551	7879437	7879551
7939564	7939581	7879564	7879581
7939583	7939583	7879583	7879583
7947449	7947911	7887449	7887911
7950721	7950797	7890721	7890797
7950803	7950826	7890803	7890826
7951617	7951814	7891617	7891814
7952214	7952584	7892214	7892584
7964466	7964469	7904466	7904469
7964475	7964751	7904475	7904751
7965422	7965424	7905422	7905424
7965429	7965430	7905429	7905430
7965439	7965549	7905439	7905549
7965559	7965578	7905559	7905578
7967279	7967717	7907279	7907717
7969740	7970147	7909740	7910147
7985472	7985855	7925472	7925855
7986065	7986427	7926065	7926427
7991959	7992477	7931959	7932477
7992949	7993217	7932949	7933217
7996653	7998650	7936653	7938650
7999020	7999185	7939020	7939185
7999193	7999193	7939193	7939193
7999204	7999204	7939204	7939204
7999693	7999694	7939693	7939694
7999757	7999757	7939757	7939757
7999765	7999795	7939765	7939795
7999797	7999858	7939797	7939858
8003553	8003855	7943553	7943855
8004268	8004581	7944268	7944581
8004963	8005408	7944963	7945408
8010400	8010540	7950400	7950540
8010556	8010557	7950556	7950557
8013655	8013657	7953655	7953657
8013659	8013686	7953659	7953686
8013696	8014133	7953696	7954133
8016266	8016534	7956266	7956534
8017127	8017397	7957127	7957397
8020589	8020591	7960589	7960591
8020599	8020866	7960599	7960866
8022341	8022598	7962341	7962598
8035187	8035197	7975187	7975197
8035199	8035565	7975199	7975565
8035587	8035599	7975587	7975599
8035601	8035601	7975601	7975601
8035604	8035762	7975604	7975762
8035767	8035770	7975767	7975770
8035779	8035779	7975779	7975779
8035785	8035791	7975785	7975791
8035793	8035807	7975793	7975807
8038602	8039231	7978602	7979231
8040544	8040809	7980544	7980809
8040815	8040816	7980815	7980816
8043297	8043876	7983297	7983876
8043986	8043986	7983986	7983986
8043993	8043995	7983993	7983995
8043998	8044460	7983998	7984460
8046126	8046524	7986126	7986524
8046529	8046545	7986529	7986545
8046554	8046557	7986554	7986557
8046566	8048905	7986566	7988905
8048911	8048917	7988911	7988917
8048920	8048931	7988920	7988931
8054833	8055272	7994833	7995272
8055441	8055748	7995441	7995748
8057093	8060580	7997093	8000580
8060948	8060950	8000948	8000950
8060976	8060977	8000976	8000977
8060983	8061387	8000983	8001387
8061609	8061930	8001609	8001930
8062134	8062322	8002134	8002322
8068316	8068751	8008316	8008751
8069051	8070498	8009051	8010498
8071152	8072276	8011152	8012276
8072604	8072607	8012604	8012607
8072615	8073320	8012615	8013320
8073589	8074148	8013589	8014148
8074151	8074157	8014151	8014157
8074161	8074161	8014161	8014161
8074168	8074169	8014168	8014169
8074379	8074742	8014379	8014742
8077225	8077233	8017225	8017233
8077239	8077240	8017239	8017240
8077246	8077246	8017246	8017246
8077249	8077394	8017249	8017394
8078400	8078415	8018400	8018415
8078426	8078627	8018426	8018627
8078629	8078649	8018629	8018649
8078656	8078668	8018656	8018668
8079037	8079039	8019037	8019039
8079041	8080522	8019041	8020522
8080687	8081478	8020687	8021478
8084609	8084785	8024609	8024785
8084788	8084788	8024788	8024788
8084792	8084822	8024792	8024822
8085219	8085381	8025219	8025381
8085389	8085394	8025389	8025394
8086259	8086277	8026259	8026277
8086279	8086536	8026279	8026536
8086541	8086552	8026541	8026552
8087028	8087673	8027028	8027673
8088237	8088238	8028237	8028238
8088240	8090966	8028240	8030966
8090973	8090985	8030973	8030985
8090987	8091021	8030987	8031021
8091035	8091040	8031035	8031040
8091201	8092248	8031201	8032248
8092407	8092408	8032407	8032408
8092410	8092410	8032410	8032410
8092421	8092705	8032421	8032705
8093272	8094017	8033272	8034017
8094747	8095758	8034747	8035758
8096302	8096965	8036302	8036965
8097136	8097483	8037136	8037483
8097685	8097687	8037685	8037687
8097694	8098876	8037694	8038876
8099099	8100033	8039099	8040033
8100218	8100647	8040218	8040647
8105777	8106641	8045777	8046641
8106787	8107238	8046787	8047238
8109515	8109777	8049515	8049777
8109903	8110303	8049903	8050303
8110594	8110963	8050594	8050963
8111010	8111733	8051010	8051733
8112929	8113327	8052929	8053327
8113566	8115170	8053566	8055170
8115301	8115804	8055301	8055804
8118940	8119971	8058940	8059971
8120323	8120430	8060323	8060430
8120576	8121133	8060576	8061133
8121153	8121505	8061153	8061505
8128520	8129104	8068520	8069104
8140819	8144097	8080819	8084097
8144466	8145131	8084466	8085131
8145872	8149085	8085872	8089085
8149088	8149092	8089088	8089092
8149094	8149095	8089094	8089095
8149124	8150475	8089124	8090475
8150477	8150477	8090477	8090477
8150480	8150484	8090480	8090484
8150486	8150518	8090486	8090518
8152899	8153204	8092899	8093204
8153576	8153582	8093576	8093582
8153587	8153766	8093587	8093766
8154275	8154282	8094275	8094282
8154951	8155239	8094951	8095239
8155679	8156414	8095679	8096414
8158086	8159559	8098086	8099559
8159561	8159561	8099561	8099561
8159568	8159584	8099568	8099584
8159980	8159980	8099980	8099980
8159982	8160353	8099982	8100353
8160680	8162039	8100680	8102039
8164139	8164409	8104139	8104409
8164521	8164603	8104521	8104603
8164644	8164948	8104644	8104948
8165787	8168227	8105787	8108227
8168241	8168243	8108241	8108243
8168245	8168247	8108245	8108247
8168280	8168693	8108280	8108693
8169460	8169762	8109460	8109762
8170028	8170472	8110028	8110472
8172963	8172968	8112963	8112968
8172970	8172986	8112970	8112986
8172991	8173244	8112991	8113244
8174073	8175110	8114073	8115110
8175578	8176828	8115578	8116828
8177034	8179056	8117034	8119056
8179531	8179713	8119531	8119713
8180137	8180468	8120137	8120468
8180472	8180488	8120472	8120488
8180501	8180774	8120501	8120774
8180790	8180793	8120790	8120793
8180795	8180795	8120795	8120795
8180955	8181567	8120955	8121567
8181571	8182124	8121571	8122124
8182129	8182702	8122129	8122702
8182732	8182735	8122732	8122735
8182737	8182745	8122737	8122745
8182748	8182750	8122748	8122750
8182753	8183061	8122753	8123061
8183103	8183127	8123103	8123127
8183130	8183133	8123130	8123133
8183136	8184340	8123136	8124340
8185207	8185796	8125207	8125796
8185898	8185905	8125898	8125905
8185928	8186137	8125928	8126137
8186401	8187317	8126401	8127317
8188107	8188117	8128107	8128117
8188122	8188403	8128122	8128403
8188711	8189094	8128711	8129094
8189394	8189970	8129394	8129970
8190780	8191423	8130780	8131423
8191555	8193573	8131555	8133573
8194342	8194345	8134342	8134345
8194348	8195464	8134348	8135464
8198203	8198506	8138203	8138506
8198826	8199499	8138826	8139499
8199891	8200303	8139891	8140303
8200636	8200957	8140636	8140957
8201462	8201462	8141462	8141462
8201465	8201465	8141465	8141465
8201543	8202633	8141543	8142633
8202934	8203516	8142934	8143516
8203519	8203519	8143519	8143519
8203947	8203959	8143947	8143959
8203968	8203969	8143968	8143969
8203971	8203971	8143971	8143971
8203973	8203991	8143973	8143991
8204006	8204563	8144006	8144563
8204567	8204571	8144567	8144571
8204704	8204704	8144704	8144704
8204706	8204712	8144706	8144712
8204714	8205022	8144714	8145022
8205188	8205189	8145188	8145189
8205191	8205200	8145191	8145200
8205205	8205205	8145205	8145205
8205322	8205498	8145322	8145498
8205844	8205846	8145844	8145846
8205856	8206146	8145856	8146146
8206502	8207179	8146502	8147179
8207358	8207364	8147358	8147364
8207373	8207378	8147373	8147378
8207383	8207394	8147383	8147394
8207396	8207436	8147396	8147436
8207457	8207618	8147457	8147618
8207631	8207735	8147631	8147735
8207737	8207737	8147737	8147737
8208535	8208549	8148535	8148549
8208552	8209226	8148552	8149226
8209430	8211521	8149430	8151521
8211808	8213532	8151808	8153532
8214443	8215400	8154443	8155400
8217296	8217537	8157296	8157537
8219786	8219788	8159786	8159788
8219790	8220167	8159790	8160167
8221290	8221851	8161290	8161851
8222115	8222352	8162115	8162352
8222360	8222369	8162360	8162369
8225357	8226016	8165357	8166016
8228472	8228542	8168472	8168542
8229115	8229116	8169115	8169116
8229122	8229155	8169122	8169155
8229157	8229161	8169157	8169161
8229165	8229165	8169165	8169165
8229173	8229204	8169173	8169204
8229849	8229851	8169849	8169851
8229859	8230051	8169859	8170051
8230621	8231097	8170621	8171097
8231104	8231112	8171104	8171112
8231117	8231608	8171117	8171608
8231610	8231610	8171610	8171610
8240065	8240507	8180065	8180507
8240524	8240544	8180524	8180544
8241487	8241487	8181487	8181487
8241489	8241608	8181489	8181608
8241610	8241634	8181610	8181634
8245795	8246047	8185795	8186047
8246604	8246922	8186604	8186922
8249127	8249590	8189127	8189590
8250930	8251032	8190930	8191032
8254763	8255074	8194763	8195074
8255076	8255085	8195076	8195085
8260718	8260991	8200718	8200991
8263130	8263430	8203130	8203430
8265979	8265988	8205979	8205988
8265996	8266137	8205996	8206137
8266141	8266143	8206141	8206143
8266149	8266151	8206149	8206151
8269936	8269944	8209936	8209944
8269946	8270219	8209946	8210219
8271637	8271714	8211637	8211714
8271718	8271718	8211718	8211718
8271722	8271730	8211722	8211730
8271735	8271736	8211735	8211736
8277494	8277495	8217494	8217495
8277502	8277885	8217502	8217885
8278365	8280488	8218365	8220488
8283052	8283053	8223052	8223053
8289668	8290003	8229668	8230003
8291461	8291852	8231461	8231852
8291900	8291907	8231900	8231907
8291911	8291913	8231911	8231913
8291915	8291915	8231915	8231915
8291921	8291921	8231921	8231921
8291932	8295245	8231932	8235245
8295247	8295257	8235247	8235257
8297514	8300849	8237514	8240849
8301909	8302234	8241909	8242234
8304730	8305010	8244730	8245010
8307475	8307806	8247475	8247806
8308297	8308297	8248297	8248297
8308311	8308808	8248311	8248808
8311205	8311206	8251205	8251206
8311208	8311210	8251208	8251210
8311227	8311490	8251227	8251490
8311492	8311522	8251492	8251522
8312153	8312466	8252153	8252466
8312926	8312937	8252926	8252937
8312943	8312943	8252943	8252943
8312945	8313213	8252945	8253213
8316333	8316341	8256333	8256341
8316354	8316616	8256354	8256616
8317178	8317349	8257178	8257349
8317358	8317364	8257358	8257364
8317367	8317369	8257367	8257369
8317376	8317380	8257376	8257380
8317382	8317384	8257382	8257384
8319179	8319184	8259179	8259184
8319188	8319368	8259188	8259368
8319375	8319376	8259375	8259376
8319865	8319875	8259865	8259875
8319895	8320227	8259895	8260227
8324170	8324566	8264170	8264566
8325057	8325319	8265057	8265319
8327372	8327700	8267372	8267700
8333104	8333389	8273104	8273389
8334140	8334570	8274140	8274570
8334709	8335715	8274709	8275715
8340217	8340217	8280217	8280217
8340225	8340240	8280225	8280240
8340245	8340250	8280245	8280250
8340265	8341343	8280265	8281343
8341840	8341840	8281840	8281840
8341847	8342395	8281847	8282395
8342411	8342577	8282411	8282577
8342582	8342716	8282582	8282716
8342719	8342720	8282719	8282720
8342724	8342731	8282724	8282731
8342852	8342852	8282852	8282852
8342863	8342870	8282863	8282870
8342873	8342875	8282873	8282875
8342923	8342927	8282923	8282927
8342929	8343766	8282929	8283766
8346794	8348558	8286794	8288558
8348916	8348921	8288916	8288921
8348924	8349111	8288924	8289111
8349115	8349165	8289115	8289165
8356998	8357146	8296998	8297146
8362290	8362584	8302290	8302584
8362997	8363312	8302997	8303312
8366189	8366508	8306189	8306508
8366928	8366933	8306928	8306933
8366940	8367375	8306940	8307375
8369869	8370074	8309869	8310074
8370711	8370722	8310711	8310722
8370732	8370733	8310732	8310733
8370737	8370866	8310737	8310866
8377754	8377933	8317754	8317933
8378478	8378484	8318478	8318484
8378487	8378583	8318487	8318583
8378617	8378619	8318617	8318619
8378804	8379101	8318804	8319101
8387497	8387910	8327497	8327910
8394652	8394981	8334652	8334981
8396322	8396609	8336322	8336609
8396611	8396616	8336611	8336616
8398080	8398331	8338080	8338331
8398339	8398341	8338339	8338341
8398796	8398796	8338796	8338796
8398808	8399302	8338808	8339302
8399746	8400026	8339746	8340026
8409607	8410751	8349607	8350751
8410878	8411358	8350878	8351358
8411746	8412578	8351746	8352578
8412592	8412592	8352592	8352592
8412643	8412643	8352643	8352643
8412649	8412897	8352649	8352897
8412900	8412900	8352900	8352900
8412902	8412913	8352902	8352913
8413381	8414274	8353381	8354274
8414902	8415649	8354902	8355649
8419568	8419964	8359568	8359964
8420537	8420829	8360537	8360829
8420835	8420842	8360835	8360842
8424078	8424413	8364078	8364413
8425900	8426367	8365900	8366367
8426391	8426392	8366391	8366392
8426712	8427173	8366712	8367173
8432011	8433512	8372011	8373512
8434295	8434505	8374295	8374505
8434644	8434665	8374644	8374665
8434678	8434701	8374678	8374701
8434706	8434706	8374706	8374706
8434714	8434835	8374714	8374835
8435150	8435152	8375150	8375152
8435158	8435521	8375158	8375521
8435864	8436151	8375864	8376151
8436155	8436155	8376155	8376155
8437005	8437007	8377005	8377007
8437012	8437786	8377012	8377786
8438029	8438226	8378029	8378226
8438374	8439069	8378374	8379069
8440068	8441219	8380068	8381219
8441236	8443038	8381236	8383038
8443042	8443480	8383042	8383480
8443744	8445353	8383744	8385353
8445361	8445370	8385361	8385370
8445375	8445389	8385375	8385389
8445496	8445828	8385496	8385828
8446287	8447901	8386287	8387901
8447903	8449478	8387903	8389478
8449785	8450103	8389785	8390103
8450419	8451548	8390419	8391548
8452287	8454787	8392287	8394787
8454796	8460316	8394796	8400316
8460331	8460365	8400331	8400365
8460413	8460415	8400413	8400415
8460417	8460425	8400417	8400425
8460440	8460440	8400440	8400440
8460443	8460444	8400443	8400444
8460448	8461721	8400448	8401721
8461907	8461928	8401907	8401928
8461936	8463090	8401936	8403090
8463281	8463281	8403281	8403281
8463286	8463286	8403286	8403286
8463295	8463756	8403295	8403756
8463758	8463758	8403758	8403758
8473238	8473784	8413238	8413784
8473991	8482223	8413991	8422223
[truncated: 7,632 more rows]
