# Supplementary material for: Y Chromosomes of 40% Chinese Descend from Three Neolithic Super-Grandfathers
Source: PLoS One. 2014 Aug 29;9(8):e105691. doi: 10.1371/journal.pone.0105691 (PMC4149484; doi:10.1371/journal.pone.0105691)
Supplement: Table S5 — Bait regions designed for Agilent SureSelect capturing (positions are for chrY of hg18). (XLS) [file pone.0105691.s008.xls]

## Sheet: S5 Baits
bait regions designed for Agilent SureSelect capturing (positions are for chrY of hg18)
browser position
track name=BaitTiling description="" visibility=2 color=0,128,0 useScore=1
chromosome	start	end	bait_ID	score	direction
chrY	10061120	10061240	BI422803733_2	1000	+
chrY	10060900	10061020	BI422803733_0	1000	+
chrY	10061010	10061130	BI422803733_1	1000	+
chrY	19664544	19664664	BI422803733_6	1000	+
chrY	19664764	19664884	BI422803733_8	1000	+
chrY	19664434	19664554	BI422803733_5	1000	+
chrY	19664324	19664444	BI422803733_4	1000	+
chrY	19664654	19664774	BI422803733_7	1000	+
chrY	19664214	19664334	BI422803733_3	1000	+
chrY	19664874	19664994	BI422803733_9	1000	+
chrY	19665566	19665686	BI422803733_12	1000	+
chrY	19665899	19666019	BI422803733_15	1000	+
chrY	19665455	19665575	BI422803733_11	1000	+
chrY	19665677	19665797	BI422803733_13	1000	+
chrY	19665344	19665464	BI422803733_10	1000	+
chrY	19665788	19665908	BI422803733_14	1000	+
chrY	7657550	7657670	BI422803733_17	1000	+
chrY	7657450	7657570	BI422803733_16	1000	+
chrY	7657950	7658070	BI422803733_21	1000	+
chrY	7657650	7657770	BI422803733_18	1000	+
chrY	7657850	7657970	BI422803733_20	1000	+
chrY	7657750	7657870	BI422803733_19	1000	+
chrY	7658584	7658704	BI422803733_26	1000	+
chrY	7658935	7659055	BI422803733_29	1000	+
chrY	7658818	7658938	BI422803733_28	1000	+
chrY	7659052	7659172	BI422803733_30	1000	+
chrY	7658233	7658353	BI422803733_23	1000	+
chrY	7658701	7658821	BI422803733_27	1000	+
chrY	7658350	7658470	BI422803733_24	1000	+
chrY	7658467	7658587	BI422803733_25	1000	+
chrY	7658116	7658236	BI422803733_22	1000	+
chrY	11765654	11765774	BI422803733_35	1000	+
chrY	11765890	11766010	BI422803733_37	1000	+
chrY	11765772	11765892	BI422803733_36	1000	+
chrY	11765418	11765538	BI422803733_33	1000	+
chrY	11765300	11765420	BI422803733_32	1000	+
chrY	11765536	11765656	BI422803733_34	1000	+
chrY	13527289	13527409	BI422803733_55	1000	+
chrY	13527991	13528111	BI422803733_61	1000	+
chrY	13526119	13526239	BI422803733_45	1000	+
chrY	13525768	13525888	BI422803733_42	1000	+
chrY	13526587	13526707	BI422803733_49	1000	+
chrY	13527523	13527643	BI422803733_57	1000	+
chrY	13528342	13528462	BI422803733_64	1000	+
chrY	13526704	13526824	BI422803733_50	1000	+
chrY	13526470	13526590	BI422803733_48	1000	+
chrY	13525534	13525654	BI422803733_40	1000	+
chrY	13525300	13525420	BI422803733_38	1000	+
chrY	13527172	13527292	BI422803733_54	1000	+
chrY	13527874	13527994	BI422803733_60	1000	+
chrY	13525417	13525537	BI422803733_39	1000	+
chrY	13526938	13527058	BI422803733_52	1000	+
chrY	13525651	13525771	BI422803733_41	1000	+
chrY	13528108	13528228	BI422803733_62	1000	+
chrY	13528693	13528813	BI422803733_67	1000	+
chrY	13527055	13527175	BI422803733_53	1000	+
chrY	13525885	13526005	BI422803733_43	1000	+
chrY	13528810	13528930	BI422803733_68	1000	+
chrY	13527406	13527526	BI422803733_56	1000	+
chrY	13526821	13526941	BI422803733_51	1000	+
chrY	13526002	13526122	BI422803733_44	1000	+
chrY	13528225	13528345	BI422803733_63	1000	+
chrY	13528927	13529047	BI422803733_69	1000	+
chrY	13526236	13526356	BI422803733_46	1000	+
chrY	13527757	13527877	BI422803733_59	1000	+
chrY	13528459	13528579	BI422803733_65	1000	+
chrY	13527640	13527760	BI422803733_58	1000	+
chrY	13526353	13526473	BI422803733_47	1000	+
chrY	13528576	13528696	BI422803733_66	1000	+
chrY	13529352	13529472	BI422803733_71	1000	+
chrY	13529455	13529575	BI422803733_72	1000	+
chrY	13529661	13529781	BI422803733_74	1000	+
chrY	13529249	13529369	BI422803733_70	1000	+
chrY	13529867	13529987	BI422803733_76	1000	+
chrY	13529764	13529884	BI422803733_75	1000	+
chrY	13529558	13529678	BI422803733_73	1000	+
chrY	14130839	14130959	BI422803733_79	1000	+
chrY	14130755	14130875	BI422803733_78	1000	+
chrY	14130671	14130791	BI422803733_77	1000	+
chrY	18438000	18438120	BI422803733_80	1000	+
chrY	18438166	18438286	BI422803733_82	1000	+
chrY	18438083	18438203	BI422803733_81	1000	+
chrY	18438249	18438369	BI422803733_83	1000	+
chrY	24350132	24350252	BI422803733_89	1000	+
chrY	24350240	24350360	BI422803733_90	1000	+
chrY	17785169	17785289	BI422803733_98	1000	+
chrY	17786319	17786439	BI422803733_108	1000	+
chrY	17784939	17785059	BI422803733_96	1000	+
chrY	17786894	17787014	BI422803733_113	1000	+
chrY	17786204	17786324	BI422803733_107	1000	+
chrY	17786549	17786669	BI422803733_110	1000	+
chrY	17785974	17786094	BI422803733_105	1000	+
chrY	17785054	17785174	BI422803733_97	1000	+
chrY	17785284	17785404	BI422803733_99	1000	+
chrY	17785629	17785749	BI422803733_102	1000	+
chrY	17785744	17785864	BI422803733_103	1000	+
chrY	17784709	17784829	BI422803733_94	1000	+
chrY	17786779	17786899	BI422803733_112	1000	+
chrY	17785514	17785634	BI422803733_101	1000	+
chrY	17784824	17784944	BI422803733_95	1000	+
chrY	17785399	17785519	BI422803733_100	1000	+
chrY	17786089	17786209	BI422803733_106	1000	+
chrY	17785859	17785979	BI422803733_104	1000	+
chrY	17786664	17786784	BI422803733_111	1000	+
chrY	17786434	17786554	BI422803733_109	1000	+
chrY	17787444	17787564	BI422803733_116	1000	+
chrY	17787282	17787402	BI422803733_114	1000	+
chrY	17787363	17787483	BI422803733_115	1000	+
chrY	18890191	18890311	BI422803733_118	1000	+
chrY	18890120	18890240	BI422803733_117	1000	+
chrY	9098650	9098770	BI422803733_121	1000	+
chrY	9098548	9098668	BI422803733_120	1000	+
chrY	9098446	9098566	BI422803733_119	1000	+
chrY	9098854	9098974	BI422803733_123	1000	+
chrY	9098752	9098872	BI422803733_122	1000	+
chrY	9099940	9100060	BI422803733_132	1000	+
chrY	9098996	9099116	BI422803733_124	1000	+
chrY	9099704	9099824	BI422803733_130	1000	+
chrY	9099586	9099706	BI422803733_129	1000	+
chrY	9099232	9099352	BI422803733_126	1000	+
chrY	9099350	9099470	BI422803733_127	1000	+
chrY	9099468	9099588	BI422803733_128	1000	+
chrY	9099822	9099942	BI422803733_131	1000	+
chrY	9099114	9099234	BI422803733_125	1000	+
chrY	21443980	21444100	BI422803733_133	1000	+
chrY	21444820	21444940	BI422803733_141	1000	+
chrY	21444505	21444625	BI422803733_138	1000	+
chrY	21444085	21444205	BI422803733_134	1000	+
chrY	21444190	21444310	BI422803733_135	1000	+
chrY	21444295	21444415	BI422803733_136	1000	+
chrY	21444715	21444835	BI422803733_140	1000	+
chrY	21444610	21444730	BI422803733_139	1000	+
chrY	21444400	21444520	BI422803733_137	1000	+
chrY	10094640	10094760	BI422803733_144	1000	+
chrY	10094555	10094675	BI422803733_143	1000	+
chrY	10094470	10094590	BI422803733_142	1000	+
chrY	10515163	10515283	BI422803733_147	1000	+
chrY	10515060	10515180	BI422803733_146	1000	+
chrY	10515266	10515386	BI422803733_148	1000	+
chrY	10515369	10515489	BI422803733_149	1000	+
chrY	18730578	18730698	BI422803733_151	1000	+
chrY	18730480	18730600	BI422803733_150	1000	+
chrY	6196848	6196968	BI422803733_157	1000	+
chrY	6196630	6196750	BI422803733_155	1000	+
chrY	6197066	6197186	BI422803733_159	1000	+
chrY	6197284	6197404	BI422803733_161	1000	+
chrY	6196739	6196859	BI422803733_156	1000	+
chrY	6197175	6197295	BI422803733_160	1000	+
chrY	6197393	6197513	BI422803733_162	1000	+
chrY	6196957	6197077	BI422803733_158	1000	+
chrY	6197573	6197693	BI422803733_163	1000	+
chrY	6197664	6197784	BI422803733_164	1000	+
chrY	6197817	6197937	BI422803733_165	1000	+
chrY	6197913	6198033	BI422803733_166	1000	+
chrY	6198009	6198129	BI422803733_167	1000	+
chrY	7494580	7494700	BI422803733_168	1000	+
chrY	7494597	7494717	BI422803733_169	1000	+
chrY	15828684	15828804	BI422803733_173	1000	+
chrY	15828605	15828725	BI422803733_172	1000	+
chrY	15828763	15828883	BI422803733_174	1000	+
chrY	21690380	21690500	BI422803733_177	1000	+
chrY	21690473	21690593	BI422803733_178	1000	+
chrY	10051816	10051936	BI422803733_180	1000	+
chrY	10051800	10051920	BI422803733_179	1000	+
chrY	8435290	8435410	BI422803733_181	1000	+
chrY	8435352	8435472	BI422803733_182	1000	+
chrY	22132550	22132670	BI422803733_183	1000	+
chrY	22132700	22132820	BI422803733_185	1000	+
chrY	22132625	22132745	BI422803733_184	1000	+
chrY	13445326	13445446	BI422803733_190	1000	+
chrY	13445419	13445539	BI422803733_191	1000	+
chrY	13445140	13445260	BI422803733_188	1000	+
chrY	13445233	13445353	BI422803733_189	1000	+
chrY	10354810	10354930	BI422803733_195	1000	+
chrY	10354930	10355050	BI422803733_196	1000	+
chrY	10354690	10354810	BI422803733_194	1000	+
chrY	13042100	13042220	BI422803733_197	1000	+
chrY	13042195	13042315	BI422803733_198	1000	+
chrY	13042290	13042410	BI422803733_199	1000	+
chrY	7642847	7642967	BI422803733_200	1000	+
chrY	7643061	7643181	BI422803733_202	1000	+
chrY	7643168	7643288	BI422803733_203	1000	+
chrY	7642954	7643074	BI422803733_201	1000	+
chrY	19091830	19091950	BI422803733_211	1000	+
chrY	19091715	19091835	BI422803733_210	1000	+
chrY	19091370	19091490	BI422803733_207	1000	+
chrY	19091485	19091605	BI422803733_208	1000	+
chrY	19091600	19091720	BI422803733_209	1000	+
chrY	10135330	10135450	BI422803733_212	1000	+
chrY	10135542	10135662	BI422803733_214	1000	+
chrY	10135436	10135556	BI422803733_213	1000	+
chrY	10135648	10135768	BI422803733_215	1000	+
chrY	12883120	12883240	BI422803733_217	1000	+
chrY	12883142	12883262	BI422803733_218	1000	+
chrY	12883297	12883417	BI422803733_219	1000	+
chrY	12883380	12883500	BI422803733_220	1000	+
chrY	12883579	12883699	BI422803733_221	1000	+
chrY	12883593	12883713	BI422803733_222	1000	+
chrY	13405352	13405472	BI422803733_227	1000	+
chrY	13405658	13405778	BI422803733_230	1000	+
chrY	13405454	13405574	BI422803733_228	1000	+
chrY	13405862	13405982	BI422803733_232	1000	+
chrY	13405760	13405880	BI422803733_231	1000	+
chrY	13405556	13405676	BI422803733_229	1000	+
chrY	13405250	13405370	BI422803733_226	1000	+
chrY	13407303	13407423	BI422803733_235	1000	+
chrY	13407192	13407312	BI422803733_234	1000	+
chrY	13407860	13407980	BI422803733_240	1000	+
chrY	13407652	13407772	BI422803733_238	1000	+
chrY	13407444	13407564	BI422803733_236	1000	+
chrY	13407756	13407876	BI422803733_239	1000	+
chrY	13407548	13407668	BI422803733_237	1000	+
chrY	13408068	13408188	BI422803733_242	1000	+
chrY	13407964	13408084	BI422803733_241	1000	+
chrY	13408223	13408343	BI422803733_243	1000	+
chrY	13408695	13408815	BI422803733_247	1000	+
chrY	13408459	13408579	BI422803733_245	1000	+
chrY	13408577	13408697	BI422803733_246	1000	+
chrY	13408341	13408461	BI422803733_244	1000	+
chrY	13409533	13409653	BI422803733_253	1000	+
chrY	13409429	13409549	BI422803733_252	1000	+
chrY	13409013	13409133	BI422803733_248	1000	+
chrY	13409741	13409861	BI422803733_255	1000	+
chrY	13409117	13409237	BI422803733_249	1000	+
chrY	13409637	13409757	BI422803733_254	1000	+
chrY	13409221	13409341	BI422803733_250	1000	+
chrY	13409325	13409445	BI422803733_251	1000	+
chrY	13563442	13563562	BI422803733_265	1000	+
chrY	13562490	13562610	BI422803733_257	1000	+
chrY	13563085	13563205	BI422803733_262	1000	+
chrY	13563204	13563324	BI422803733_263	1000	+
chrY	13562966	13563086	BI422803733_261	1000	+
chrY	13563680	13563800	BI422803733_267	1000	+
chrY	13562609	13562729	BI422803733_258	1000	+
chrY	13563323	13563443	BI422803733_264	1000	+
chrY	13562728	13562848	BI422803733_259	1000	+
chrY	13563561	13563681	BI422803733_266	1000	+
chrY	13563799	13563919	BI422803733_268	1000	+
chrY	13562847	13562967	BI422803733_260	1000	+
chrY	13563918	13564038	BI422803733_269	1000	+
chrY	22385993	22386113	BI422803733_276	1000	+
chrY	22385648	22385768	BI422803733_273	1000	+
chrY	22386108	22386228	BI422803733_277	1000	+
chrY	22385533	22385653	BI422803733_272	1000	+
chrY	22385878	22385998	BI422803733_275	1000	+
chrY	22385418	22385538	BI422803733_271	1000	+
chrY	22385763	22385883	BI422803733_274	1000	+
chrY	22385303	22385423	BI422803733_270	1000	+
chrY	22387204	22387324	BI422803733_286	1000	+
chrY	22386514	22386634	BI422803733_280	1000	+
chrY	22387319	22387439	BI422803733_287	1000	+
chrY	22386974	22387094	BI422803733_284	1000	+
chrY	22386284	22386404	BI422803733_278	1000	+
chrY	22386744	22386864	BI422803733_282	1000	+
chrY	22386859	22386979	BI422803733_283	1000	+
chrY	22386399	22386519	BI422803733_279	1000	+
chrY	22387779	22387899	BI422803733_291	1000	+
chrY	22387549	22387669	BI422803733_289	1000	+
chrY	22387664	22387784	BI422803733_290	1000	+
chrY	22386629	22386749	BI422803733_281	1000	+
chrY	22387434	22387554	BI422803733_288	1000	+
chrY	22387089	22387209	BI422803733_285	1000	+
chrY	7194427	7194547	BI422803733_293	1000	+
chrY	7194490	7194610	BI422803733_294	1000	+
chrY	21693674	21693794	BI422803733_295	1000	+
chrY	21693741	21693861	BI422803733_296	1000	+
chrY	21693808	21693928	BI422803733_297	1000	+
chrY	21269755	21269875	BI422803733_312	1000	+
chrY	21269527	21269647	BI422803733_310	1000	+
chrY	21269641	21269761	BI422803733_311	1000	+
chrY	21268957	21269077	BI422803733_305	1000	+
chrY	21269413	21269533	BI422803733_309	1000	+
chrY	21269185	21269305	BI422803733_307	1000	+
chrY	21269071	21269191	BI422803733_306	1000	+
chrY	21269299	21269419	BI422803733_308	1000	+
chrY	21271187	21271307	BI422803733_315	1000	+
chrY	21271248	21271368	BI422803733_316	1000	+
chrY	21271126	21271246	BI422803733_314	1000	+
chrY	21272485	21272605	BI422803733_324	1000	+
chrY	21272366	21272486	BI422803733_323	1000	+
chrY	21271771	21271891	BI422803733_318	1000	+
chrY	21272128	21272248	BI422803733_321	1000	+
chrY	21271652	21271772	BI422803733_317	1000	+
chrY	21271890	21272010	BI422803733_319	1000	+
chrY	21272247	21272367	BI422803733_322	1000	+
chrY	21272009	21272129	BI422803733_320	1000	+
chrY	7631550	7631670	BI422803733_333	1000	+
chrY	7631350	7631470	BI422803733_331	1000	+
chrY	7631050	7631170	BI422803733_328	1000	+
chrY	7631150	7631270	BI422803733_329	1000	+
chrY	7631250	7631370	BI422803733_330	1000	+
chrY	7631450	7631570	BI422803733_332	1000	+
chrY	7631920	7632040	BI422803733_335	1000	+
chrY	7631859	7631979	BI422803733_334	1000	+
chrY	10488500	10488620	BI422803733_336	1000	+
chrY	10488636	10488756	BI422803733_338	1000	+
chrY	10488568	10488688	BI422803733_337	1000	+
chrY	7673250	7673370	BI422803733_341	1000	+
chrY	7673230	7673350	BI422803733_340	1000	+
chrY	7673461	7673581	BI422803733_342	1000	+
chrY	7673649	7673769	BI422803733_344	1000	+
chrY	7673555	7673675	BI422803733_343	1000	+
chrY	8059138	8059258	BI422803733_353	1000	+
chrY	8058430	8058550	BI422803733_347	1000	+
chrY	8060082	8060202	BI422803733_361	1000	+
chrY	8058548	8058668	BI422803733_348	1000	+
chrY	8060318	8060438	BI422803733_363	1000	+
chrY	8060200	8060320	BI422803733_362	1000	+
chrY	8059846	8059966	BI422803733_359	1000	+
chrY	8058666	8058786	BI422803733_349	1000	+
chrY	8058784	8058904	BI422803733_350	1000	+
chrY	8059610	8059730	BI422803733_357	1000	+
chrY	8059256	8059376	BI422803733_354	1000	+
chrY	8059020	8059140	BI422803733_352	1000	+
chrY	8059492	8059612	BI422803733_356	1000	+
chrY	8058902	8059022	BI422803733_351	1000	+
chrY	8059374	8059494	BI422803733_355	1000	+
chrY	8059964	8060084	BI422803733_360	1000	+
chrY	8059728	8059848	BI422803733_358	1000	+
chrY	22388480	22388600	BI422803733_369	1000	+
chrY	22388264	22388384	BI422803733_367	1000	+
chrY	22388588	22388708	BI422803733_370	1000	+
chrY	22388048	22388168	BI422803733_365	1000	+
chrY	22388372	22388492	BI422803733_368	1000	+
chrY	22387940	22388060	BI422803733_364	1000	+
chrY	22388156	22388276	BI422803733_366	1000	+
chrY	22388861	22388981	BI422803733_372	1000	+
chrY	22388774	22388894	BI422803733_371	1000	+
chrY	22389477	22389597	BI422803733_377	1000	+
chrY	22389828	22389948	BI422803733_380	1000	+
chrY	22389126	22389246	BI422803733_374	1000	+
chrY	22389243	22389363	BI422803733_375	1000	+
chrY	22389009	22389129	BI422803733_373	1000	+
chrY	22389945	22390065	BI422803733_381	1000	+
chrY	22389360	22389480	BI422803733_376	1000	+
chrY	22389594	22389714	BI422803733_378	1000	+
chrY	22389711	22389831	BI422803733_379	1000	+
chrY	22390788	22390908	BI422803733_386	1000	+
chrY	22390434	22390554	BI422803733_383	1000	+
chrY	22390552	22390672	BI422803733_384	1000	+
chrY	22390906	22391026	BI422803733_387	1000	+
chrY	22390670	22390790	BI422803733_385	1000	+
chrY	22390316	22390436	BI422803733_382	1000	+
chrY	6370510	6370630	BI422803733_394	1000	+
chrY	6370402	6370522	BI422803733_393	1000	+
chrY	6370078	6370198	BI422803733_390	1000	+
chrY	6370186	6370306	BI422803733_391	1000	+
chrY	6369970	6370090	BI422803733_389	1000	+
chrY	6370618	6370738	BI422803733_395	1000	+
chrY	6370726	6370846	BI422803733_396	1000	+
chrY	6370294	6370414	BI422803733_392	1000	+
chrY	14493748	14493868	BI422803733_403	1000	+
chrY	14493296	14493416	BI422803733_399	1000	+
chrY	14493635	14493755	BI422803733_402	1000	+
chrY	14493522	14493642	BI422803733_401	1000	+
chrY	14493070	14493190	BI422803733_397	1000	+
chrY	14493409	14493529	BI422803733_400	1000	+
chrY	14493183	14493303	BI422803733_398	1000	+
chrY	24477598	24477718	BI422803733_410	1000	+
chrY	24477426	24477546	BI422803733_408	1000	+
chrY	24477340	24477460	BI422803733_407	1000	+
chrY	24477512	24477632	BI422803733_409	1000	+
chrY	12850108	12850228	BI422803733_412	1000	+
chrY	12850324	12850444	BI422803733_414	1000	+
chrY	12850000	12850120	BI422803733_411	1000	+
chrY	12850540	12850660	BI422803733_416	1000	+
chrY	12850216	12850336	BI422803733_413	1000	+
chrY	12850432	12850552	BI422803733_415	1000	+
chrY	14017812	14017932	BI422803733_421	1000	+
chrY	14017485	14017605	BI422803733_418	1000	+
chrY	14018139	14018259	BI422803733_424	1000	+
chrY	14018357	14018477	BI422803733_426	1000	+
chrY	14017921	14018041	BI422803733_422	1000	+
chrY	14017703	14017823	BI422803733_420	1000	+
chrY	14018248	14018368	BI422803733_425	1000	+
chrY	14017594	14017714	BI422803733_419	1000	+
chrY	14018030	14018150	BI422803733_423	1000	+
chrY	14018617	14018737	BI422803733_428	1000	+
chrY	14019380	14019500	BI422803733_435	1000	+
chrY	14019271	14019391	BI422803733_434	1000	+
chrY	14018944	14019064	BI422803733_431	1000	+
chrY	14019489	14019609	BI422803733_436	1000	+
chrY	14019053	14019173	BI422803733_432	1000	+
chrY	14019162	14019282	BI422803733_433	1000	+
chrY	14018835	14018955	BI422803733_430	1000	+
chrY	14018726	14018846	BI422803733_429	1000	+
chrY	14018508	14018628	BI422803733_427	1000	+
chrY	14020875	14020995	BI422803733_441	1000	+
chrY	14020821	14020941	BI422803733_440	1000	+
chrY	14022137	14022257	BI422803733_445	1000	+
chrY	14022747	14022867	BI422803733_448	1000	+
chrY	14022615	14022735	BI422803733_446	1000	+
chrY	14022681	14022801	BI422803733_447	1000	+
chrY	22925215	22925335	BI422803733_450	1000	+
chrY	22925280	22925400	BI422803733_451	1000	+
chrY	22925150	22925270	BI422803733_449	1000	+
chrY	6243586	6243706	BI422803733_454	1000	+
chrY	6243580	6243700	BI422803733_453	1000	+
chrY	6243748	6243868	BI422803733_455	1000	+
chrY	6243830	6243950	BI422803733_456	1000	+
chrY	14449949	14450069	BI422803733_459	1000	+
chrY	14449741	14449861	BI422803733_457	1000	+
chrY	14449845	14449965	BI422803733_458	1000	+
chrY	2902524	2902644	BI422803733_462	1000	+
chrY	2902587	2902707	BI422803733_463	1000	+
chrY	7373979	7374099	BI422803733_465	1000	+
chrY	7374149	7374269	BI422803733_467	1000	+
chrY	7374064	7374184	BI422803733_466	1000	+
chrY	7373894	7374014	BI422803733_464	1000	+
chrY	2969060	2969180	BI422803733_470	1000	+
chrY	2969114	2969234	BI422803733_471	1000	+
chrY	2969323	2969443	BI422803733_473	1000	+
chrY	2969431	2969551	BI422803733_474	1000	+
chrY	14656120	14656240	BI422803733_479	1000	+
chrY	14656310	14656430	BI422803733_481	1000	+
chrY	14655930	14656050	BI422803733_477	1000	+
chrY	14656025	14656145	BI422803733_478	1000	+
chrY	14656215	14656335	BI422803733_480	1000	+
chrY	17803200	17803320	BI422803733_482	1000	+
chrY	17803254	17803374	BI422803733_483	1000	+
chrY	17803544	17803664	BI422803733_484	1000	+
chrY	17803561	17803681	BI422803733_485	1000	+
chrY	17804123	17804243	BI422803733_486	1000	+
chrY	17804158	17804278	BI422803733_487	1000	+
chrY	14478952	14479072	BI422803733_490	1000	+
chrY	14478820	14478940	BI422803733_488	1000	+
chrY	14478886	14479006	BI422803733_489	1000	+
chrY	22917470	22917590	BI422803733_492	1000	+
chrY	22917350	22917470	BI422803733_491	1000	+
chrY	16064320	16064440	BI422803733_496	1000	+
chrY	16063990	16064110	BI422803733_493	1000	+
chrY	16064430	16064550	BI422803733_497	1000	+
chrY	16064100	16064220	BI422803733_494	1000	+
chrY	16064540	16064660	BI422803733_498	1000	+
chrY	16064210	16064330	BI422803733_495	1000	+
chrY	19248396	19248516	BI422803733_506	1000	+
chrY	19248319	19248439	BI422803733_505	1000	+
chrY	19248242	19248362	BI422803733_504	1000	+
chrY	19248900	19249020	BI422803733_509	1000	+
chrY	19249086	19249206	BI422803733_511	1000	+
chrY	19248807	19248927	BI422803733_508	1000	+
chrY	19248993	19249113	BI422803733_510	1000	+
chrY	19248714	19248834	BI422803733_507	1000	+
chrY	19249514	19249634	BI422803733_512	1000	+
chrY	19249550	19249670	BI422803733_513	1000	+
chrY	19250236	19250356	BI422803733_519	1000	+
chrY	19250133	19250253	BI422803733_518	1000	+
chrY	19250339	19250459	BI422803733_520	1000	+
chrY	19249927	19250047	BI422803733_516	1000	+
chrY	19249721	19249841	BI422803733_514	1000	+
chrY	19249824	19249944	BI422803733_515	1000	+
chrY	19250030	19250150	BI422803733_517	1000	+
chrY	19250760	19250880	BI422803733_521	1000	+
chrY	19250803	19250923	BI422803733_522	1000	+
chrY	19459362	19459482	BI422803733_526	1000	+
chrY	19459454	19459574	BI422803733_527	1000	+
chrY	19459638	19459758	BI422803733_529	1000	+
chrY	19459546	19459666	BI422803733_528	1000	+
chrY	19459270	19459390	BI422803733_525	1000	+
chrY	18002864	18002984	BI422803733_537	1000	+
chrY	18002758	18002878	BI422803733_536	1000	+
chrY	18002334	18002454	BI422803733_532	1000	+
chrY	18002652	18002772	BI422803733_535	1000	+
chrY	18002546	18002666	BI422803733_534	1000	+
chrY	18002440	18002560	BI422803733_533	1000	+
chrY	17635112	17635232	BI422803733_538	1000	+
chrY	17635166	17635286	BI422803733_539	1000	+
chrY	12528195	12528315	BI422803733_544	1000	+
chrY	12528160	12528280	BI422803733_543	1000	+
chrY	8046775	8046895	BI422803733_559	1000	+
chrY	8046448	8046568	BI422803733_556	1000	+
chrY	8046666	8046786	BI422803733_558	1000	+
chrY	8046121	8046241	BI422803733_553	1000	+
chrY	8046884	8047004	BI422803733_560	1000	+
chrY	8046230	8046350	BI422803733_554	1000	+
chrY	8046557	8046677	BI422803733_557	1000	+
chrY	8046339	8046459	BI422803733_555	1000	+
chrY	8047404	8047524	BI422803733_564	1000	+
chrY	8048544	8048664	BI422803733_574	1000	+
chrY	8048430	8048550	BI422803733_573	1000	+
chrY	8047290	8047410	BI422803733_563	1000	+
chrY	8047518	8047638	BI422803733_565	1000	+
chrY	8048658	8048778	BI422803733_575	1000	+
chrY	8048316	8048436	BI422803733_572	1000	+
chrY	8048772	8048892	BI422803733_576	1000	+
chrY	8047860	8047980	BI422803733_568	1000	+
chrY	8047632	8047752	BI422803733_566	1000	+
chrY	8047974	8048094	BI422803733_569	1000	+
chrY	8047176	8047296	BI422803733_562	1000	+
chrY	8048202	8048322	BI422803733_571	1000	+
chrY	8048088	8048208	BI422803733_570	1000	+
chrY	8047746	8047866	BI422803733_567	1000	+
chrY	8047062	8047182	BI422803733_561	1000	+
chrY	8049104	8049224	BI422803733_579	1000	+
chrY	8049071	8049191	BI422803733_578	1000	+
chrY	21775869	21775989	BI422803733_595	1000	+
chrY	21775761	21775881	BI422803733_594	1000	+
chrY	21776085	21776205	BI422803733_597	1000	+
chrY	21775653	21775773	BI422803733_593	1000	+
chrY	21775437	21775557	BI422803733_591	1000	+
chrY	21775545	21775665	BI422803733_592	1000	+
chrY	21775329	21775449	BI422803733_590	1000	+
chrY	21775977	21776097	BI422803733_596	1000	+
chrY	21775221	21775341	BI422803733_589	1000	+
chrY	21775113	21775233	BI422803733_588	1000	+
chrY	21776515	21776635	BI422803733_599	1000	+
chrY	21776425	21776545	BI422803733_598	1000	+
chrY	16881194	16881314	BI422803733_603	1000	+
chrY	16881295	16881415	BI422803733_604	1000	+
chrY	16881093	16881213	BI422803733_602	1000	+
chrY	19221506	19221626	BI422803733_606	1000	+
chrY	19221400	19221520	BI422803733_605	1000	+
chrY	19221718	19221838	BI422803733_608	1000	+
chrY	19221612	19221732	BI422803733_607	1000	+
chrY	18251130	18251250	BI422803733_609	1000	+
chrY	18251142	18251262	BI422803733_610	1000	+
chrY	22371121	22371241	BI422803733_615	1000	+
chrY	22370999	22371119	BI422803733_613	1000	+
chrY	22371060	22371180	BI422803733_614	1000	+
chrY	22373315	22373435	BI422803733_633	1000	+
chrY	22372155	22372275	BI422803733_623	1000	+
chrY	22373663	22373783	BI422803733_636	1000	+
chrY	22373199	22373319	BI422803733_632	1000	+
chrY	22372735	22372855	BI422803733_628	1000	+
chrY	22373431	22373551	BI422803733_634	1000	+
chrY	22373547	22373667	BI422803733_635	1000	+
chrY	22372619	22372739	BI422803733_627	1000	+
chrY	22372851	22372971	BI422803733_629	1000	+
chrY	22371459	22371579	BI422803733_617	1000	+
chrY	22372039	22372159	BI422803733_622	1000	+
chrY	22371807	22371927	BI422803733_620	1000	+
chrY	22371691	22371811	BI422803733_619	1000	+
chrY	22372271	22372391	BI422803733_624	1000	+
chrY	22372967	22373087	BI422803733_630	1000	+
chrY	22371923	22372043	BI422803733_621	1000	+
chrY	22372503	22372623	BI422803733_626	1000	+
chrY	22373083	22373203	BI422803733_631	1000	+
chrY	22371575	22371695	BI422803733_618	1000	+
chrY	22372387	22372507	BI422803733_625	1000	+
chrY	22374010	22374130	BI422803733_637	1000	+
chrY	22374236	22374356	BI422803733_639	1000	+
chrY	22374123	22374243	BI422803733_638	1000	+
chrY	22374779	22374899	BI422803733_641	1000	+
chrY	22374863	22374983	BI422803733_642	1000	+
chrY	19528111	19528231	BI422803733_644	1000	+
chrY	19527998	19528118	BI422803733_643	1000	+
chrY	21944863	21944983	BI422803733_649	1000	+
chrY	21944765	21944885	BI422803733_648	1000	+
chrY	21944667	21944787	BI422803733_647	1000	+
chrY	21944569	21944689	BI422803733_646	1000	+
chrY	22866340	22866460	BI422803733_651	1000	+
chrY	22866512	22866632	BI422803733_653	1000	+
chrY	22866426	22866546	BI422803733_652	1000	+
chrY	22866598	22866718	BI422803733_654	1000	+
chrY	15189110	15189230	BI422803733_655	1000	+
chrY	15189120	15189240	BI422803733_656	1000	+
chrY	8349057	8349177	BI422803733_660	1000	+
chrY	8349251	8349371	BI422803733_662	1000	+
chrY	8348960	8349080	BI422803733_659	1000	+
chrY	8349154	8349274	BI422803733_661	1000	+
chrY	12841420	12841540	BI422803733_664	1000	+
chrY	12841421	12841541	BI422803733_665	1000	+
chrY	12842295	12842415	BI422803733_667	1000	+
chrY	12842325	12842445	BI422803733_668	1000	+
chrY	13083668	13083788	BI422803733_670	1000	+
chrY	13083743	13083863	BI422803733_671	1000	+
chrY	13083593	13083713	BI422803733_669	1000	+
chrY	10065227	10065347	BI422803733_675	1000	+
chrY	10065548	10065668	BI422803733_678	1000	+
chrY	10065334	10065454	BI422803733_676	1000	+
chrY	10065762	10065882	BI422803733_680	1000	+
chrY	10065441	10065561	BI422803733_677	1000	+
chrY	10065655	10065775	BI422803733_679	1000	+
chrY	10065869	10065989	BI422803733_681	1000	+
chrY	10065120	10065240	BI422803733_674	1000	+
chrY	7586230	7586350	BI422803733_693	1000	+
chrY	7586112	7586232	BI422803733_692	1000	+
chrY	7585404	7585524	BI422803733_686	1000	+
chrY	7585522	7585642	BI422803733_687	1000	+
chrY	7585050	7585170	BI422803733_683	1000	+
chrY	7585994	7586114	BI422803733_691	1000	+
chrY	7585168	7585288	BI422803733_684	1000	+
chrY	7585286	7585406	BI422803733_685	1000	+
chrY	7585640	7585760	BI422803733_688	1000	+
chrY	7584932	7585052	BI422803733_682	1000	+
chrY	7585876	7585996	BI422803733_690	1000	+
chrY	7585758	7585878	BI422803733_689	1000	+
chrY	17511952	17512072	BI422803733_703	1000	+
chrY	17511516	17511636	BI422803733_699	1000	+
chrY	17512061	17512181	BI422803733_704	1000	+
chrY	17511843	17511963	BI422803733_702	1000	+
chrY	17510971	17511091	BI422803733_694	1000	+
chrY	17511407	17511527	BI422803733_698	1000	+
chrY	17511734	17511854	BI422803733_701	1000	+
chrY	17511625	17511745	BI422803733_700	1000	+
chrY	17511298	17511418	BI422803733_697	1000	+
chrY	17511080	17511200	BI422803733_695	1000	+
chrY	17511189	17511309	BI422803733_696	1000	+
chrY	21074417	21074537	BI422803733_706	1000	+
chrY	21074389	21074509	BI422803733_705	1000	+
chrY	21074772	21074892	BI422803733_708	1000	+
chrY	21074954	21075074	BI422803733_710	1000	+
chrY	21074863	21074983	BI422803733_709	1000	+
chrY	22188219	22188339	BI422803733_712	1000	+
chrY	22188308	22188428	BI422803733_713	1000	+
chrY	22188130	22188250	BI422803733_711	1000	+
chrY	27182700	27182820	BI422803733_714	1000	+
chrY	27182820	27182940	BI422803733_715	1000	+
chrY	12637224	12637344	BI422803733_722	1000	+
chrY	12637070	12637190	BI422803733_720	1000	+
chrY	12637147	12637267	BI422803733_721	1000	+
chrY	12637961	12638081	BI422803733_728	1000	+
chrY	12637767	12637887	BI422803733_726	1000	+
chrY	12637573	12637693	BI422803733_724	1000	+
chrY	12637864	12637984	BI422803733_727	1000	+
chrY	12637670	12637790	BI422803733_725	1000	+
chrY	12637476	12637596	BI422803733_723	1000	+
chrY	15221262	15221382	BI422803733_730	1000	+
chrY	15221200	15221320	BI422803733_729	1000	+
chrY	15221324	15221444	BI422803733_731	1000	+
chrY	15221551	15221671	BI422803733_733	1000	+
chrY	15221466	15221586	BI422803733_732	1000	+
chrY	15221742	15221862	BI422803733_734	1000	+
chrY	15221876	15221996	BI422803733_736	1000	+
chrY	15221809	15221929	BI422803733_735	1000	+
chrY	24502657	24502777	BI422803733_744	1000	+
chrY	24502360	24502480	BI422803733_741	1000	+
chrY	24502558	24502678	BI422803733_743	1000	+
chrY	24502459	24502579	BI422803733_742	1000	+
chrY	24503185	24503305	BI422803733_746	1000	+
chrY	24503280	24503400	BI422803733_747	1000	+
chrY	14640222	14640342	BI422803733_752	1000	+
chrY	14640119	14640239	BI422803733_751	1000	+
chrY	14639810	14639930	BI422803733_748	1000	+
chrY	14640016	14640136	BI422803733_750	1000	+
chrY	14639913	14640033	BI422803733_749	1000	+
chrY	19095506	19095626	BI422803733_754	1000	+
chrY	19096021	19096141	BI422803733_759	1000	+
chrY	19095609	19095729	BI422803733_755	1000	+
chrY	19095918	19096038	BI422803733_758	1000	+
chrY	19095815	19095935	BI422803733_757	1000	+
chrY	19095712	19095832	BI422803733_756	1000	+
chrY	22398785	22398905	BI422803733_761	1000	+
chrY	22398860	22398980	BI422803733_762	1000	+
chrY	16419498	16419618	BI422803733_765	1000	+
chrY	16419456	16419576	BI422803733_764	1000	+
chrY	16799837	16799957	BI422803733_771	1000	+
chrY	16799920	16800040	BI422803733_772	1000	+
chrY	18092670	18092790	BI422803733_773	1000	+
chrY	18092675	18092795	BI422803733_774	1000	+
chrY	18093508	18093628	BI422803733_779	1000	+
chrY	18093432	18093552	BI422803733_778	1000	+
chrY	13045305	13045425	BI422803733_791	1000	+
chrY	13045402	13045522	BI422803733_792	1000	+
chrY	13045208	13045328	BI422803733_790	1000	+
chrY	13045014	13045134	BI422803733_788	1000	+
chrY	13045111	13045231	BI422803733_789	1000	+
chrY	13045625	13045745	BI422803733_793	1000	+
chrY	13045669	13045789	BI422803733_794	1000	+
chrY	24454877	24454997	BI422803733_800	1000	+
chrY	24454782	24454902	BI422803733_799	1000	+
chrY	24454687	24454807	BI422803733_798	1000	+
chrY	26255663	26255783	BI422803733_808	1000	+
chrY	26255766	26255886	BI422803733_809	1000	+
chrY	26255972	26256092	BI422803733_811	1000	+
chrY	26256075	26256195	BI422803733_812	1000	+
chrY	26255869	26255989	BI422803733_810	1000	+
chrY	26255560	26255680	BI422803733_807	1000	+
chrY	26256178	26256298	BI422803733_813	1000	+
chrY	22232355	22232475	BI422803733_814	1000	+
chrY	22232378	22232498	BI422803733_815	1000	+
chrY	22233461	22233581	BI422803733_822	1000	+
chrY	22233239	22233359	BI422803733_820	1000	+
chrY	22233017	22233137	BI422803733_818	1000	+
chrY	22232906	22233026	BI422803733_817	1000	+
chrY	22233350	22233470	BI422803733_821	1000	+
chrY	22233128	22233248	BI422803733_819	1000	+
chrY	22233716	22233836	BI422803733_824	1000	+
chrY	22233828	22233948	BI422803733_825	1000	+
chrY	22233604	22233724	BI422803733_823	1000	+
chrY	22233940	22234060	BI422803733_826	1000	+
chrY	22234090	22234210	BI422803733_827	1000	+
chrY	22234125	22234245	BI422803733_828	1000	+
chrY	15951521	15951641	BI422803733_832	1000	+
chrY	15951869	15951989	BI422803733_835	1000	+
chrY	15951753	15951873	BI422803733_834	1000	+
chrY	15951289	15951409	BI422803733_830	1000	+
chrY	15951637	15951757	BI422803733_833	1000	+
chrY	15951405	15951525	BI422803733_831	1000	+
chrY	26339649	26339769	BI422803733_843	1000	+
chrY	26339579	26339699	BI422803733_842	1000	+
chrY	26339509	26339629	BI422803733_841	1000	+
chrY	19421884	19422004	BI422803733_845	1000	+
chrY	19421957	19422077	BI422803733_846	1000	+
chrY	19421811	19421931	BI422803733_844	1000	+
chrY	19422222	19422342	BI422803733_848	1000	+
chrY	19422214	19422334	BI422803733_847	1000	+
chrY	17709505	17709625	BI422803733_858	1000	+
chrY	17709093	17709213	BI422803733_854	1000	+
chrY	17709402	17709522	BI422803733_857	1000	+
chrY	17709299	17709419	BI422803733_856	1000	+
chrY	17708990	17709110	BI422803733_853	1000	+
chrY	17709196	17709316	BI422803733_855	1000	+
chrY	17711826	17711946	BI422803733_861	1000	+
chrY	17711912	17712032	BI422803733_862	1000	+
chrY	17711740	17711860	BI422803733_860	1000	+
chrY	18006184	18006304	BI422803733_866	1000	+
chrY	18005875	18005995	BI422803733_863	1000	+
chrY	18005978	18006098	BI422803733_864	1000	+
chrY	18006081	18006201	BI422803733_865	1000	+
chrY	18006798	18006918	BI422803733_868	1000	+
chrY	18006952	18007072	BI422803733_870	1000	+
chrY	18006875	18006995	BI422803733_869	1000	+
chrY	10097478	10097598	BI422803733_874	1000	+
chrY	10097220	10097340	BI422803733_871	1000	+
chrY	10097392	10097512	BI422803733_873	1000	+
chrY	10097306	10097426	BI422803733_872	1000	+
chrY	14629644	14629764	BI422803733_877	1000	+
chrY	14630328	14630448	BI422803733_883	1000	+
chrY	14629758	14629878	BI422803733_878	1000	+
chrY	14630100	14630220	BI422803733_881	1000	+
chrY	14629986	14630106	BI422803733_880	1000	+
chrY	14629872	14629992	BI422803733_879	1000	+
chrY	14630556	14630676	BI422803733_885	1000	+
chrY	14630442	14630562	BI422803733_884	1000	+
chrY	14630214	14630334	BI422803733_882	1000	+
chrY	14629416	14629536	BI422803733_875	1000	+
chrY	14629530	14629650	BI422803733_876	1000	+
chrY	14630933	14631053	BI422803733_887	1000	+
chrY	14631293	14631413	BI422803733_891	1000	+
chrY	14631113	14631233	BI422803733_889	1000	+
chrY	14631203	14631323	BI422803733_890	1000	+
chrY	14631023	14631143	BI422803733_888	1000	+
chrY	14631674	14631794	BI422803733_894	1000	+
chrY	14631577	14631697	BI422803733_893	1000	+
chrY	14631480	14631600	BI422803733_892	1000	+
chrY	14748428	14748548	BI422803733_899	1000	+
chrY	14748000	14748120	BI422803733_895	1000	+
chrY	14748856	14748976	BI422803733_903	1000	+
chrY	14748749	14748869	BI422803733_902	1000	+
chrY	14748535	14748655	BI422803733_900	1000	+
chrY	14748214	14748334	BI422803733_897	1000	+
chrY	14748107	14748227	BI422803733_896	1000	+
chrY	14748321	14748441	BI422803733_898	1000	+
chrY	14748642	14748762	BI422803733_901	1000	+
chrY	15057432	15057552	BI422803733_909	1000	+
chrY	15057252	15057372	BI422803733_907	1000	+
chrY	15057342	15057462	BI422803733_908	1000	+
chrY	15058193	15058313	BI422803733_911	1000	+
chrY	15058407	15058527	BI422803733_913	1000	+
chrY	15058086	15058206	BI422803733_910	1000	+
chrY	15058300	15058420	BI422803733_912	1000	+
chrY	15059653	15059773	BI422803733_917	1000	+
chrY	15059571	15059691	BI422803733_916	1000	+
chrY	15059489	15059609	BI422803733_915	1000	+
chrY	19018133	19018253	BI422803733_919	1000	+
chrY	19018201	19018321	BI422803733_920	1000	+
chrY	19018269	19018389	BI422803733_921	1000	+
chrY	18198990	18199110	BI422803733_922	1000	+
chrY	18199140	18199260	BI422803733_924	1000	+
chrY	18199065	18199185	BI422803733_923	1000	+
chrY	22824220	22824340	BI422803733_934	1000	+
chrY	22823890	22824010	BI422803733_931	1000	+
chrY	22823780	22823900	BI422803733_930	1000	+
chrY	22824110	22824230	BI422803733_933	1000	+
chrY	22824550	22824670	BI422803733_937	1000	+
chrY	22824000	22824120	BI422803733_932	1000	+
chrY	22824440	22824560	BI422803733_936	1000	+
chrY	22824330	22824450	BI422803733_935	1000	+
chrY	22824969	22825089	BI422803733_941	1000	+
chrY	22824805	22824925	BI422803733_939	1000	+
chrY	22824723	22824843	BI422803733_938	1000	+
chrY	22824887	22825007	BI422803733_940	1000	+
chrY	2875178	2875298	BI422803733_943	1000	+
chrY	2875934	2876054	BI422803733_950	1000	+
chrY	2875286	2875406	BI422803733_944	1000	+
chrY	2876042	2876162	BI422803733_951	1000	+
chrY	2875718	2875838	BI422803733_948	1000	+
chrY	2875610	2875730	BI422803733_947	1000	+
chrY	2875502	2875622	BI422803733_946	1000	+
chrY	2876150	2876270	BI422803733_952	1000	+
chrY	2875070	2875190	BI422803733_942	1000	+
chrY	2875826	2875946	BI422803733_949	1000	+
chrY	2875394	2875514	BI422803733_945	1000	+
chrY	2876474	2876594	BI422803733_954	1000	+
chrY	2876414	2876534	BI422803733_953	1000	+
chrY	2876800	2876920	BI422803733_956	1000	+
chrY	2876709	2876829	BI422803733_955	1000	+
chrY	14917196	14917316	BI422803733_959	1000	+
chrY	14917093	14917213	BI422803733_958	1000	+
chrY	14916990	14917110	BI422803733_957	1000	+
chrY	14917299	14917419	BI422803733_960	1000	+
chrY	15761271	15761391	BI422803733_966	1000	+
chrY	15761171	15761291	BI422803733_965	1000	+
chrY	15761071	15761191	BI422803733_964	1000	+
chrY	15760971	15761091	BI422803733_963	1000	+
chrY	15761808	15761928	BI422803733_968	1000	+
chrY	15761750	15761870	BI422803733_967	1000	+
chrY	15762552	15762672	BI422803733_970	1000	+
chrY	15762505	15762625	BI422803733_969	1000	+
chrY	8174589	8174709	BI422803733_978	1000	+
chrY	8174298	8174418	BI422803733_975	1000	+
chrY	8174492	8174612	BI422803733_977	1000	+
chrY	8174395	8174515	BI422803733_976	1000	+
chrY	8174201	8174321	BI422803733_974	1000	+
chrY	8174104	8174224	BI422803733_973	1000	+
chrY	22368400	22368520	BI422803733_981	1000	+
chrY	22368160	22368280	BI422803733_979	1000	+
chrY	22368280	22368400	BI422803733_980	1000	+
chrY	11784220	11784340	BI422803733_982	1000	+
chrY	11784392	11784512	BI422803733_984	1000	+
chrY	11784478	11784598	BI422803733_985	1000	+
chrY	11784306	11784426	BI422803733_983	1000	+
chrY	12874370	12874490	BI422803733_987	1000	+
chrY	12874300	12874420	BI422803733_986	1000	+
chrY	17471048	17471168	BI422803733_996	1000	+
chrY	17470942	17471062	BI422803733_995	1000	+
chrY	17470306	17470426	BI422803733_989	1000	+
chrY	17470200	17470320	BI422803733_988	1000	+
chrY	17470730	17470850	BI422803733_993	1000	+
chrY	17470624	17470744	BI422803733_992	1000	+
chrY	17470836	17470956	BI422803733_994	1000	+
chrY	17470518	17470638	BI422803733_991	1000	+
chrY	17470412	17470532	BI422803733_990	1000	+
chrY	7339180	7339300	BI422803733_1001	1000	+
chrY	7339290	7339410	BI422803733_1002	1000	+
chrY	7339070	7339190	BI422803733_1000	1000	+
chrY	7338960	7339080	BI422803733_999	1000	+
chrY	18260396	18260516	BI422803733_1013	1000	+
chrY	18260069	18260189	BI422803733_1010	1000	+
chrY	18260287	18260407	BI422803733_1012	1000	+
chrY	18260178	18260298	BI422803733_1011	1000	+
chrY	18259960	18260080	BI422803733_1009	1000	+
chrY	18260505	18260625	BI422803733_1014	1000	+
chrY	18260614	18260734	BI422803733_1015	1000	+
chrY	19953167	19953287	BI422803733_1019	1000	+
chrY	19953064	19953184	BI422803733_1018	1000	+
chrY	19952858	19952978	BI422803733_1016	1000	+
chrY	19953270	19953390	BI422803733_1020	1000	+
chrY	19952961	19953081	BI422803733_1017	1000	+
chrY	19953674	19953794	BI422803733_1023	1000	+
chrY	19953486	19953606	BI422803733_1021	1000	+
chrY	19953580	19953700	BI422803733_1022	1000	+
chrY	14404314	14404434	BI422803733_1030	1000	+
chrY	14404246	14404366	BI422803733_1029	1000	+
chrY	14404382	14404502	BI422803733_1031	1000	+
chrY	14405154	14405274	BI422803733_1036	1000	+
chrY	14405035	14405155	BI422803733_1035	1000	+
chrY	14404797	14404917	BI422803733_1033	1000	+
chrY	14404916	14405036	BI422803733_1034	1000	+
chrY	14405311	14405431	BI422803733_1037	1000	+
chrY	14405316	14405436	BI422803733_1038	1000	+
chrY	16195795	16195915	BI422803733_1041	1000	+
chrY	16195609	16195729	BI422803733_1039	1000	+
chrY	16195702	16195822	BI422803733_1040	1000	+
chrY	16195888	16196008	BI422803733_1042	1000	+
chrY	15677673	15677793	BI422803733_1046	1000	+
chrY	15678253	15678373	BI422803733_1051	1000	+
chrY	15678137	15678257	BI422803733_1050	1000	+
chrY	15678485	15678605	BI422803733_1053	1000	+
chrY	15678021	15678141	BI422803733_1049	1000	+
chrY	15677905	15678025	BI422803733_1048	1000	+
chrY	15677557	15677677	BI422803733_1045	1000	+
chrY	15677441	15677561	BI422803733_1044	1000	+
chrY	15677789	15677909	BI422803733_1047	1000	+
chrY	15678369	15678489	BI422803733_1052	1000	+
chrY	15678601	15678721	BI422803733_1054	1000	+
chrY	15678839	15678959	BI422803733_1056	1000	+
chrY	15678914	15679034	BI422803733_1057	1000	+
chrY	15678764	15678884	BI422803733_1055	1000	+
chrY	19219555	19219675	BI422803733_1061	1000	+
chrY	19219487	19219607	BI422803733_1060	1000	+
chrY	19219623	19219743	BI422803733_1062	1000	+
chrY	20625484	20625604	BI422803733_1066	1000	+
chrY	20625464	20625584	BI422803733_1065	1000	+
chrY	20625790	20625910	BI422803733_1068	1000	+
chrY	20625736	20625856	BI422803733_1067	1000	+
chrY	6870422	6870542	BI422803733_1071	1000	+
chrY	6870755	6870875	BI422803733_1074	1000	+
chrY	6870644	6870764	BI422803733_1073	1000	+
chrY	6870533	6870653	BI422803733_1072	1000	+
chrY	6870311	6870431	BI422803733_1070	1000	+
chrY	6870200	6870320	BI422803733_1069	1000	+
chrY	6871126	6871246	BI422803733_1076	1000	+
chrY	6871230	6871350	BI422803733_1077	1000	+
chrY	6871022	6871142	BI422803733_1075	1000	+
chrY	6871334	6871454	BI422803733_1078	1000	+
chrY	6871633	6871753	BI422803733_1079	1000	+
chrY	6871699	6871819	BI422803733_1080	1000	+
chrY	6872327	6872447	BI422803733_1085	1000	+
chrY	6872236	6872356	BI422803733_1084	1000	+
chrY	6872054	6872174	BI422803733_1082	1000	+
chrY	6872145	6872265	BI422803733_1083	1000	+
chrY	6874134	6874254	BI422803733_1093	1000	+
chrY	6874242	6874362	BI422803733_1094	1000	+
chrY	6873702	6873822	BI422803733_1089	1000	+
chrY	6874026	6874146	BI422803733_1092	1000	+
chrY	6873918	6874038	BI422803733_1091	1000	+
chrY	6873810	6873930	BI422803733_1090	1000	+
chrY	18267285	18267405	BI422803733_1096	1000	+
chrY	18267190	18267310	BI422803733_1095	1000	+
chrY	18267380	18267500	BI422803733_1097	1000	+
chrY	9200650	9200770	BI422803733_1100	1000	+
chrY	9200585	9200705	BI422803733_1099	1000	+
chrY	9200520	9200640	BI422803733_1098	1000	+
chrY	20357320	20357440	BI422803733_1118	1000	+
chrY	20356630	20356750	BI422803733_1112	1000	+
chrY	20355595	20355715	BI422803733_1103	1000	+
chrY	20356170	20356290	BI422803733_1108	1000	+
chrY	20356055	20356175	BI422803733_1107	1000	+
chrY	20356975	20357095	BI422803733_1115	1000	+
chrY	20355940	20356060	BI422803733_1106	1000	+
chrY	20356285	20356405	BI422803733_1109	1000	+
chrY	20357205	20357325	BI422803733_1117	1000	+
chrY	20356400	20356520	BI422803733_1110	1000	+
chrY	20356515	20356635	BI422803733_1111	1000	+
chrY	20357090	20357210	BI422803733_1116	1000	+
chrY	20355825	20355945	BI422803733_1105	1000	+
chrY	20356745	20356865	BI422803733_1113	1000	+
chrY	20357435	20357555	BI422803733_1119	1000	+
chrY	20355710	20355830	BI422803733_1104	1000	+
chrY	20356860	20356980	BI422803733_1114	1000	+
chrY	20357612	20357732	BI422803733_1120	1000	+
chrY	20357798	20357918	BI422803733_1122	1000	+
chrY	20357705	20357825	BI422803733_1121	1000	+
chrY	20358978	20359098	BI422803733_1129	1000	+
chrY	20358648	20358768	BI422803733_1126	1000	+
chrY	20358428	20358548	BI422803733_1124	1000	+
chrY	20358538	20358658	BI422803733_1125	1000	+
chrY	20358868	20358988	BI422803733_1128	1000	+
chrY	20358758	20358878	BI422803733_1127	1000	+
chrY	20358318	20358438	BI422803733_1123	1000	+
chrY	10281390	10281510	BI422803733_1132	1000	+
chrY	10281353	10281473	BI422803733_1131	1000	+
chrY	7773713	7773833	BI422803733_1135	1000	+
chrY	7773625	7773745	BI422803733_1134	1000	+
chrY	7773801	7773921	BI422803733_1136	1000	+
chrY	7773537	7773657	BI422803733_1133	1000	+
chrY	22849110	22849230	BI422803733_1142	1000	+
chrY	22848990	22849110	BI422803733_1141	1000	+
chrY	22849230	22849350	BI422803733_1143	1000	+
chrY	22849350	22849470	BI422803733_1144	1000	+
chrY	22849470	22849590	BI422803733_1145	1000	+
chrY	2938730	2938850	BI422803733_1151	1000	+
chrY	2938628	2938748	BI422803733_1150	1000	+
chrY	2938526	2938646	BI422803733_1149	1000	+
chrY	2938832	2938952	BI422803733_1152	1000	+
chrY	2938424	2938544	BI422803733_1148	1000	+
chrY	2938322	2938442	BI422803733_1147	1000	+
chrY	2939382	2939502	BI422803733_1153	1000	+
chrY	2939468	2939588	BI422803733_1154	1000	+
chrY	2940131	2940251	BI422803733_1156	1000	+
chrY	2940309	2940429	BI422803733_1158	1000	+
chrY	2940220	2940340	BI422803733_1157	1000	+
chrY	16492880	16493000	BI422803733_1159	1000	+
chrY	16492891	16493011	BI422803733_1160	1000	+
chrY	16493605	16493725	BI422803733_1164	1000	+
chrY	16493347	16493467	BI422803733_1161	1000	+
chrY	16493519	16493639	BI422803733_1163	1000	+
chrY	16493433	16493553	BI422803733_1162	1000	+
chrY	24424640	24424760	BI422803733_1170	1000	+
chrY	24424535	24424655	BI422803733_1169	1000	+
chrY	24424220	24424340	BI422803733_1166	1000	+
chrY	24424745	24424865	BI422803733_1171	1000	+
chrY	24424430	24424550	BI422803733_1168	1000	+
chrY	24424325	24424445	BI422803733_1167	1000	+
chrY	15743079	15743199	BI422803733_1175	1000	+
chrY	15742983	15743103	BI422803733_1174	1000	+
chrY	15743529	15743649	BI422803733_1179	1000	+
chrY	15743447	15743567	BI422803733_1178	1000	+
chrY	15743365	15743485	BI422803733_1177	1000	+
chrY	2824725	2824845	BI422803733_1187	1000	+
chrY	2824004	2824124	BI422803733_1180	1000	+
chrY	2824519	2824639	BI422803733_1185	1000	+
chrY	2824313	2824433	BI422803733_1183	1000	+
chrY	2824210	2824330	BI422803733_1182	1000	+
chrY	2824107	2824227	BI422803733_1181	1000	+
chrY	2824622	2824742	BI422803733_1186	1000	+
chrY	2824416	2824536	BI422803733_1184	1000	+
chrY	2825469	2825589	BI422803733_1193	1000	+
chrY	2825826	2825946	BI422803733_1196	1000	+
chrY	2825945	2826065	BI422803733_1197	1000	+
chrY	2826421	2826541	BI422803733_1201	1000	+
chrY	2824874	2824994	BI422803733_1188	1000	+
chrY	2825231	2825351	BI422803733_1191	1000	+
chrY	2826302	2826422	BI422803733_1200	1000	+
chrY	2826540	2826660	BI422803733_1202	1000	+
chrY	2825707	2825827	BI422803733_1195	1000	+
chrY	2825588	2825708	BI422803733_1194	1000	+
chrY	2826064	2826184	BI422803733_1198	1000	+
chrY	2825112	2825232	BI422803733_1190	1000	+
chrY	2826183	2826303	BI422803733_1199	1000	+
chrY	2825350	2825470	BI422803733_1192	1000	+
chrY	2824993	2825113	BI422803733_1189	1000	+
chrY	19525977	19526097	BI422803733_1205	1000	+
chrY	19526080	19526200	BI422803733_1206	1000	+
chrY	13279802	13279922	BI422803733_1208	1000	+
chrY	13280132	13280252	BI422803733_1211	1000	+
chrY	13280022	13280142	BI422803733_1210	1000	+
chrY	13279912	13280032	BI422803733_1209	1000	+
chrY	13279692	13279812	BI422803733_1207	1000	+
chrY	13280386	13280506	BI422803733_1212	1000	+
chrY	13280400	13280520	BI422803733_1213	1000	+
chrY	24281853	24281973	BI422803733_1215	1000	+
chrY	24281936	24282056	BI422803733_1216	1000	+
chrY	24282019	24282139	BI422803733_1217	1000	+
chrY	24281770	24281890	BI422803733_1214	1000	+
chrY	6768451	6768571	BI422803733_1220	1000	+
chrY	6768557	6768677	BI422803733_1221	1000	+
chrY	6768769	6768889	BI422803733_1223	1000	+
chrY	6768663	6768783	BI422803733_1222	1000	+
chrY	6768345	6768465	BI422803733_1219	1000	+
chrY	7699356	7699476	BI422803733_1225	1000	+
chrY	7699588	7699708	BI422803733_1227	1000	+
chrY	7699472	7699592	BI422803733_1226	1000	+
chrY	7699240	7699360	BI422803733_1224	1000	+
chrY	6203004	6203124	BI422803733_1230	1000	+
chrY	6202910	6203030	BI422803733_1229	1000	+
chrY	6203098	6203218	BI422803733_1231	1000	+
chrY	8093820	8093940	BI422803733_1236	1000	+
chrY	8093602	8093722	BI422803733_1234	1000	+
chrY	8093929	8094049	BI422803733_1237	1000	+
chrY	8093384	8093504	BI422803733_1232	1000	+
chrY	8093493	8093613	BI422803733_1233	1000	+
chrY	8093711	8093831	BI422803733_1235	1000	+
chrY	18095475	18095595	BI422803733_1239	1000	+
chrY	18095359	18095479	BI422803733_1238	1000	+
chrY	18095591	18095711	BI422803733_1240	1000	+
chrY	14989139	14989259	BI422803733_1248	1000	+
chrY	14988779	14988899	BI422803733_1245	1000	+
chrY	14988659	14988779	BI422803733_1244	1000	+
chrY	14988899	14989019	BI422803733_1246	1000	+
chrY	14989019	14989139	BI422803733_1247	1000	+
chrY	6389653	6389773	BI422803733_1252	1000	+
chrY	6389344	6389464	BI422803733_1249	1000	+
chrY	6389962	6390082	BI422803733_1255	1000	+
chrY	6389859	6389979	BI422803733_1254	1000	+
chrY	6389756	6389876	BI422803733_1253	1000	+
chrY	6389447	6389567	BI422803733_1250	1000	+
chrY	6389550	6389670	BI422803733_1251	1000	+
chrY	6390065	6390185	BI422803733_1256	1000	+
chrY	6390260	6390380	BI422803733_1257	1000	+
chrY	6390280	6390400	BI422803733_1258	1000	+
chrY	17852168	17852288	BI422803733_1261	1000	+
chrY	17852492	17852612	BI422803733_1264	1000	+
chrY	17852060	17852180	BI422803733_1260	1000	+
chrY	17852276	17852396	BI422803733_1262	1000	+
chrY	17852384	17852504	BI422803733_1263	1000	+
chrY	17852988	17853108	BI422803733_1265	1000	+
chrY	17853330	17853450	BI422803733_1268	1000	+
chrY	17853216	17853336	BI422803733_1267	1000	+
chrY	17853102	17853222	BI422803733_1266	1000	+
chrY	10485266	10485386	BI422803733_1286	1000	+
chrY	10484086	10484206	BI422803733_1276	1000	+
chrY	10485384	10485504	BI422803733_1287	1000	+
chrY	10484440	10484560	BI422803733_1279	1000	+
chrY	10485620	10485740	BI422803733_1289	1000	+
chrY	10484912	10485032	BI422803733_1283	1000	+
chrY	10484794	10484914	BI422803733_1282	1000	+
chrY	10483378	10483498	BI422803733_1270	1000	+
chrY	10483496	10483616	BI422803733_1271	1000	+
chrY	10483614	10483734	BI422803733_1272	1000	+
chrY	10484558	10484678	BI422803733_1280	1000	+
chrY	10483850	10483970	BI422803733_1274	1000	+
chrY	10485030	10485150	BI422803733_1284	1000	+
chrY	10483260	10483380	BI422803733_1269	1000	+
chrY	10485148	10485268	BI422803733_1285	1000	+
chrY	10483732	10483852	BI422803733_1273	1000	+
chrY	10484322	10484442	BI422803733_1278	1000	+
chrY	10483968	10484088	BI422803733_1275	1000	+
chrY	10485502	10485622	BI422803733_1288	1000	+
chrY	10484204	10484324	BI422803733_1277	1000	+
chrY	10484676	10484796	BI422803733_1281	1000	+
chrY	10626290	10626410	BI422803733_1290	1000	+
chrY	10626620	10626740	BI422803733_1293	1000	+
chrY	10626510	10626630	BI422803733_1292	1000	+
chrY	10626400	10626520	BI422803733_1291	1000	+
chrY	17204660	17204780	BI422803733_1294	1000	+
chrY	17204776	17204896	BI422803733_1295	1000	+
chrY	7249000	7249120	BI422803733_1296	1000	+
chrY	7249140	7249260	BI422803733_1298	1000	+
chrY	7249070	7249190	BI422803733_1297	1000	+
chrY	17268735	17268855	BI422803733_1301	1000	+
chrY	17268839	17268959	BI422803733_1302	1000	+
chrY	17268631	17268751	BI422803733_1300	1000	+
chrY	17269171	17269291	BI422803733_1305	1000	+
chrY	17269093	17269213	BI422803733_1304	1000	+
chrY	17269015	17269135	BI422803733_1303	1000	+
chrY	19467316	19467436	BI422803733_1312	1000	+
chrY	19467213	19467333	BI422803733_1311	1000	+
chrY	19467110	19467230	BI422803733_1310	1000	+
chrY	19467007	19467127	BI422803733_1309	1000	+
chrY	19466801	19466921	BI422803733_1307	1000	+
chrY	19466904	19467024	BI422803733_1308	1000	+
chrY	8823562	8823682	BI422803733_1315	1000	+
chrY	8823446	8823566	BI422803733_1314	1000	+
chrY	8823330	8823450	BI422803733_1313	1000	+
chrY	8823678	8823798	BI422803733_1316	1000	+
chrY	26284870	26284990	BI422803733_1317	1000	+
chrY	26284902	26285022	BI422803733_1318	1000	+
chrY	18927984	18928104	BI422803733_1328	1000	+
chrY	18927711	18927831	BI422803733_1325	1000	+
chrY	18927802	18927922	BI422803733_1326	1000	+
chrY	18927893	18928013	BI422803733_1327	1000	+
chrY	18927620	18927740	BI422803733_1324	1000	+
chrY	8159358	8159478	BI422803733_1341	1000	+
chrY	8158332	8158452	BI422803733_1332	1000	+
chrY	8158674	8158794	BI422803733_1335	1000	+
chrY	8159586	8159706	BI422803733_1343	1000	+
chrY	8158560	8158680	BI422803733_1334	1000	+
chrY	8158788	8158908	BI422803733_1336	1000	+
chrY	8158104	8158224	BI422803733_1330	1000	+
chrY	8158218	8158338	BI422803733_1331	1000	+
chrY	8158446	8158566	BI422803733_1333	1000	+
chrY	8159130	8159250	BI422803733_1339	1000	+
chrY	8158902	8159022	BI422803733_1337	1000	+
chrY	8159472	8159592	BI422803733_1342	1000	+
chrY	8159244	8159364	BI422803733_1340	1000	+
chrY	8159016	8159136	BI422803733_1338	1000	+
chrY	16910086	16910206	BI422803733_1345	1000	+
chrY	16909980	16910100	BI422803733_1344	1000	+
chrY	16910192	16910312	BI422803733_1346	1000	+
chrY	8961628	8961748	BI422803733_1349	1000	+
chrY	8961549	8961669	BI422803733_1348	1000	+
chrY	8961470	8961590	BI422803733_1347	1000	+
chrY	8961865	8961985	BI422803733_1350	1000	+
chrY	15165783	15165903	BI422803733_1352	1000	+
chrY	15165846	15165966	BI422803733_1353	1000	+
chrY	15165720	15165840	BI422803733_1351	1000	+
chrY	14708626	14708746	BI422803733_1369	1000	+
chrY	14708738	14708858	BI422803733_1370	1000	+
chrY	14708514	14708634	BI422803733_1368	1000	+
chrY	14708290	14708410	BI422803733_1366	1000	+
chrY	14707730	14707850	BI422803733_1361	1000	+
chrY	14707506	14707626	BI422803733_1359	1000	+
chrY	14707170	14707290	BI422803733_1356	1000	+
chrY	14707394	14707514	BI422803733_1358	1000	+
chrY	14707842	14707962	BI422803733_1362	1000	+
chrY	14707282	14707402	BI422803733_1357	1000	+
chrY	14707618	14707738	BI422803733_1360	1000	+
chrY	14708178	14708298	BI422803733_1365	1000	+
chrY	14708402	14708522	BI422803733_1367	1000	+
chrY	14707954	14708074	BI422803733_1363	1000	+
chrY	14708066	14708186	BI422803733_1364	1000	+
chrY	22820678	22820798	BI422803733_1372	1000	+
chrY	22820610	22820730	BI422803733_1371	1000	+
chrY	22820746	22820866	BI422803733_1373	1000	+
chrY	22820982	22821102	BI422803733_1375	1000	+
chrY	22821170	22821290	BI422803733_1377	1000	+
chrY	22820888	22821008	BI422803733_1374	1000	+
chrY	22821076	22821196	BI422803733_1376	1000	+
chrY	22821800	22821920	BI422803733_1379	1000	+
chrY	22821774	22821894	BI422803733_1378	1000	+
chrY	10133700	10133820	BI422803733_1381	1000	+
chrY	10133610	10133730	BI422803733_1380	1000	+
chrY	10133790	10133910	BI422803733_1382	1000	+
chrY	6729820	6729940	BI422803733_1383	1000	+
chrY	6729851	6729971	BI422803733_1384	1000	+
chrY	6730096	6730216	BI422803733_1386	1000	+
chrY	6730020	6730140	BI422803733_1385	1000	+
chrY	6730172	6730292	BI422803733_1387	1000	+
chrY	6730457	6730577	BI422803733_1388	1000	+
chrY	6730531	6730651	BI422803733_1389	1000	+
chrY	6730929	6731049	BI422803733_1392	1000	+
chrY	6730835	6730955	BI422803733_1391	1000	+
chrY	6730741	6730861	BI422803733_1390	1000	+
chrY	6731986	6732106	BI422803733_1397	1000	+
chrY	6731898	6732018	BI422803733_1396	1000	+
chrY	6732160	6732280	BI422803733_1398	1000	+
chrY	6732180	6732300	BI422803733_1399	1000	+
chrY	7296117	7296237	BI422803733_1402	1000	+
chrY	7296020	7296140	BI422803733_1401	1000	+
chrY	2792038	2792158	BI422803733_1417	1000	+
chrY	2791463	2791583	BI422803733_1412	1000	+
chrY	2793763	2793883	BI422803733_1432	1000	+
chrY	2791693	2791813	BI422803733_1414	1000	+
chrY	2790888	2791008	BI422803733_1407	1000	+
chrY	2793303	2793423	BI422803733_1428	1000	+
chrY	2792728	2792848	BI422803733_1423	1000	+
chrY	2790773	2790893	BI422803733_1406	1000	+
chrY	2793648	2793768	BI422803733_1431	1000	+
chrY	2790543	2790663	BI422803733_1404	1000	+
chrY	2791348	2791468	BI422803733_1411	1000	+
chrY	2792383	2792503	BI422803733_1420	1000	+
chrY	2793418	2793538	BI422803733_1429	1000	+
chrY	2793188	2793308	BI422803733_1427	1000	+
chrY	2792153	2792273	BI422803733_1418	1000	+
chrY	2791923	2792043	BI422803733_1416	1000	+
chrY	2791118	2791238	BI422803733_1409	1000	+
chrY	2793533	2793653	BI422803733_1430	1000	+
chrY	2792843	2792963	BI422803733_1424	1000	+
chrY	2792498	2792618	BI422803733_1421	1000	+
chrY	2791808	2791928	BI422803733_1415	1000	+
chrY	2791003	2791123	BI422803733_1408	1000	+
chrY	2792958	2793078	BI422803733_1425	1000	+
chrY	2791578	2791698	BI422803733_1413	1000	+
chrY	2790658	2790778	BI422803733_1405	1000	+
chrY	2793073	2793193	BI422803733_1426	1000	+
chrY	2792613	2792733	BI422803733_1422	1000	+
chrY	2791233	2791353	BI422803733_1410	1000	+
chrY	2792268	2792388	BI422803733_1419	1000	+
chrY	7354186	7354306	BI422803733_1435	1000	+
chrY	7354128	7354248	BI422803733_1434	1000	+
chrY	12764190	12764310	BI422803733_1438	1000	+
chrY	12764105	12764225	BI422803733_1437	1000	+
chrY	12764275	12764395	BI422803733_1439	1000	+
chrY	26453866	26453986	BI422803733_1450	1000	+
chrY	26453110	26453230	BI422803733_1443	1000	+
chrY	26453758	26453878	BI422803733_1449	1000	+
chrY	26453650	26453770	BI422803733_1448	1000	+
chrY	26453542	26453662	BI422803733_1447	1000	+
chrY	26453002	26453122	BI422803733_1442	1000	+
chrY	26453434	26453554	BI422803733_1446	1000	+
chrY	26453326	26453446	BI422803733_1445	1000	+
chrY	26453218	26453338	BI422803733_1444	1000	+
chrY	26417230	26417350	BI422803733_1453	1000	+
chrY	26417060	26417180	BI422803733_1451	1000	+
chrY	26417145	26417265	BI422803733_1452	1000	+
chrY	16397348	16397468	BI422803733_1456	1000	+
chrY	16397286	16397406	BI422803733_1455	1000	+
chrY	16397224	16397344	BI422803733_1454	1000	+
chrY	20333084	20333204	BI422803733_1458	1000	+
chrY	20332971	20333091	BI422803733_1457	1000	+
chrY	20333310	20333430	BI422803733_1460	1000	+
chrY	20333197	20333317	BI422803733_1459	1000	+
chrY	20333423	20333543	BI422803733_1461	1000	+
chrY	19402526	19402646	BI422803733_1469	1000	+
chrY	19402634	19402754	BI422803733_1470	1000	+
chrY	19402418	19402538	BI422803733_1468	1000	+
chrY	19402310	19402430	BI422803733_1467	1000	+
chrY	19402742	19402862	BI422803733_1471	1000	+
chrY	19403338	19403458	BI422803733_1474	1000	+
chrY	19403458	19403578	BI422803733_1475	1000	+
chrY	19403890	19404010	BI422803733_1478	1000	+
chrY	19403678	19403798	BI422803733_1476	1000	+
chrY	19403784	19403904	BI422803733_1477	1000	+
chrY	21863242	21863362	BI422803733_1485	1000	+
chrY	21863460	21863580	BI422803733_1487	1000	+
chrY	21863133	21863253	BI422803733_1484	1000	+
chrY	21863351	21863471	BI422803733_1486	1000	+
chrY	21864180	21864300	BI422803733_1493	1000	+
chrY	21864282	21864402	BI422803733_1494	1000	+
chrY	21864078	21864198	BI422803733_1492	1000	+
chrY	21863976	21864096	BI422803733_1491	1000	+
chrY	21863874	21863994	BI422803733_1490	1000	+
chrY	21863772	21863892	BI422803733_1489	1000	+
chrY	21863670	21863790	BI422803733_1488	1000	+
chrY	17909720	17909840	BI422803733_1496	1000	+
chrY	17909627	17909747	BI422803733_1495	1000	+
chrY	17296297	17296417	BI422803733_1501	1000	+
chrY	17296101	17296221	BI422803733_1499	1000	+
chrY	17295905	17296025	BI422803733_1497	1000	+
chrY	17296003	17296123	BI422803733_1498	1000	+
chrY	17296199	17296319	BI422803733_1500	1000	+
chrY	22904451	22904571	BI422803733_1511	1000	+
chrY	22904550	22904670	BI422803733_1512	1000	+
chrY	22904649	22904769	BI422803733_1513	1000	+
chrY	7660187	7660307	BI422803733_1514	1000	+
chrY	7660257	7660377	BI422803733_1515	1000	+
chrY	7660327	7660447	BI422803733_1516	1000	+
chrY	12855671	12855791	BI422803733_1518	1000	+
chrY	12855557	12855677	BI422803733_1517	1000	+
chrY	12855785	12855905	BI422803733_1519	1000	+
chrY	12855899	12856019	BI422803733_1520	1000	+
chrY	19008364	19008484	BI422803733_1523	1000	+
chrY	19008140	19008260	BI422803733_1521	1000	+
chrY	19008252	19008372	BI422803733_1522	1000	+
chrY	19009320	19009440	BI422803733_1531	1000	+
chrY	19009209	19009329	BI422803733_1530	1000	+
chrY	19008765	19008885	BI422803733_1526	1000	+
chrY	19009653	19009773	BI422803733_1534	1000	+
chrY	19008876	19008996	BI422803733_1527	1000	+
chrY	19009431	19009551	BI422803733_1532	1000	+
chrY	19009764	19009884	BI422803733_1535	1000	+
chrY	19009542	19009662	BI422803733_1533	1000	+
chrY	19008543	19008663	BI422803733_1524	1000	+
chrY	19008654	19008774	BI422803733_1525	1000	+
chrY	19009098	19009218	BI422803733_1529	1000	+
chrY	19008987	19009107	BI422803733_1528	1000	+
chrY	16343248	16343368	BI422803733_1543	1000	+
chrY	16343137	16343257	BI422803733_1542	1000	+
chrY	16342582	16342702	BI422803733_1537	1000	+
chrY	16343026	16343146	BI422803733_1541	1000	+
chrY	16342804	16342924	BI422803733_1539	1000	+
chrY	16343359	16343479	BI422803733_1544	1000	+
chrY	16342915	16343035	BI422803733_1540	1000	+
chrY	16342693	16342813	BI422803733_1538	1000	+
chrY	16931477	16931597	BI422803733_1552	1000	+
chrY	16931575	16931695	BI422803733_1553	1000	+
chrY	16931183	16931303	BI422803733_1549	1000	+
chrY	16931673	16931793	BI422803733_1554	1000	+
chrY	16931379	16931499	BI422803733_1551	1000	+
chrY	16931281	16931401	BI422803733_1550	1000	+
chrY	9164130	9164250	BI422803733_1558	1000	+
chrY	9164033	9164153	BI422803733_1557	1000	+
chrY	24521922	24522042	BI422803733_1560	1000	+
chrY	24522030	24522150	BI422803733_1561	1000	+
chrY	18878197	18878317	BI422803733_1563	1000	+
chrY	18878135	18878255	BI422803733_1562	1000	+
chrY	18878259	18878379	BI422803733_1564	1000	+
chrY	6765601	6765721	BI422803733_1565	1000	+
chrY	6765719	6765839	BI422803733_1566	1000	+
chrY	6766073	6766193	BI422803733_1569	1000	+
chrY	6765837	6765957	BI422803733_1567	1000	+
chrY	6766191	6766311	BI422803733_1570	1000	+
chrY	6765955	6766075	BI422803733_1568	1000	+
chrY	11776135	11776255	BI422803733_1572	1000	+
chrY	11776050	11776170	BI422803733_1571	1000	+
chrY	11776220	11776340	BI422803733_1573	1000	+
chrY	7369090	7369210	BI422803733_1574	1000	+
chrY	7369151	7369271	BI422803733_1575	1000	+
chrY	7369313	7369433	BI422803733_1577	1000	+
chrY	7369294	7369414	BI422803733_1576	1000	+
chrY	22398194	22398314	BI422803733_1582	1000	+
chrY	22398050	22398170	BI422803733_1580	1000	+
chrY	22398122	22398242	BI422803733_1581	1000	+
chrY	24299300	24299420	BI422803733_1585	1000	+
chrY	24299257	24299377	BI422803733_1584	1000	+
chrY	16769149	16769269	BI422803733_1587	1000	+
chrY	16769081	16769201	BI422803733_1586	1000	+
chrY	16769296	16769416	BI422803733_1588	1000	+
chrY	16769382	16769502	BI422803733_1589	1000	+
chrY	16769554	16769674	BI422803733_1591	1000	+
chrY	16769468	16769588	BI422803733_1590	1000	+
chrY	15284748	15284868	BI422803733_1595	1000	+
chrY	15284705	15284825	BI422803733_1594	1000	+
chrY	8378885	8379005	BI422803733_1596	1000	+
chrY	8378901	8379021	BI422803733_1597	1000	+
chrY	13394546	13394666	BI422803733_1603	1000	+
chrY	13394118	13394238	BI422803733_1599	1000	+
chrY	13394439	13394559	BI422803733_1602	1000	+
chrY	13394332	13394452	BI422803733_1601	1000	+
chrY	13394225	13394345	BI422803733_1600	1000	+
chrY	13394805	13394925	BI422803733_1605	1000	+
chrY	13394880	13395000	BI422803733_1606	1000	+
chrY	13394730	13394850	BI422803733_1604	1000	+
chrY	13478838	13478958	BI422803733_1608	1000	+
chrY	13478953	13479073	BI422803733_1609	1000	+
chrY	13479068	13479188	BI422803733_1610	1000	+
chrY	13479298	13479418	BI422803733_1612	1000	+
chrY	13478723	13478843	BI422803733_1607	1000	+
chrY	13479413	13479533	BI422803733_1613	1000	+
chrY	13479183	13479303	BI422803733_1611	1000	+
chrY	15353922	15354042	BI422803733_1615	1000	+
chrY	15353820	15353940	BI422803733_1614	1000	+
chrY	15354024	15354144	BI422803733_1616	1000	+
chrY	15354126	15354246	BI422803733_1617	1000	+
chrY	15354228	15354348	BI422803733_1618	1000	+
chrY	15675386	15675506	BI422803733_1625	1000	+
chrY	15675722	15675842	BI422803733_1628	1000	+
chrY	15675610	15675730	BI422803733_1627	1000	+
chrY	15675162	15675282	BI422803733_1623	1000	+
chrY	15675834	15675954	BI422803733_1629	1000	+
chrY	15675050	15675170	BI422803733_1622	1000	+
chrY	15675274	15675394	BI422803733_1624	1000	+
chrY	15675498	15675618	BI422803733_1626	1000	+
chrY	15676999	15677119	BI422803733_1636	1000	+
chrY	15676587	15676707	BI422803733_1632	1000	+
chrY	15676793	15676913	BI422803733_1634	1000	+
chrY	15676896	15677016	BI422803733_1635	1000	+
chrY	15676484	15676604	BI422803733_1631	1000	+
chrY	15676690	15676810	BI422803733_1633	1000	+
chrY	15676381	15676501	BI422803733_1630	1000	+
chrY	12734866	12734986	BI422803733_1640	1000	+
chrY	12734967	12735087	BI422803733_1641	1000	+
chrY	12734664	12734784	BI422803733_1638	1000	+
chrY	12734563	12734683	BI422803733_1637	1000	+
chrY	12734765	12734885	BI422803733_1639	1000	+
chrY	6406630	6406750	BI422803733_1644	1000	+
chrY	6406530	6406650	BI422803733_1643	1000	+
chrY	6406430	6406550	BI422803733_1642	1000	+
chrY	8452552	8452672	BI422803733_1646	1000	+
chrY	8452888	8453008	BI422803733_1649	1000	+
chrY	8453112	8453232	BI422803733_1651	1000	+
chrY	8453000	8453120	BI422803733_1650	1000	+
chrY	8452776	8452896	BI422803733_1648	1000	+
chrY	8452664	8452784	BI422803733_1647	1000	+
chrY	8452440	8452560	BI422803733_1645	1000	+
chrY	8453410	8453530	BI422803733_1653	1000	+
chrY	8453338	8453458	BI422803733_1652	1000	+
chrY	6394420	6394540	BI422803733_1656	1000	+
chrY	6394300	6394420	BI422803733_1655	1000	+
chrY	6394540	6394660	BI422803733_1657	1000	+
chrY	6394180	6394300	BI422803733_1654	1000	+
chrY	24339704	24339824	BI422803733_1668	1000	+
chrY	24339908	24340028	BI422803733_1670	1000	+
chrY	24339806	24339926	BI422803733_1669	1000	+
chrY	24339602	24339722	BI422803733_1667	1000	+
chrY	24339500	24339620	BI422803733_1666	1000	+
chrY	11772636	11772756	BI422803733_1683	1000	+
chrY	11771456	11771576	BI422803733_1673	1000	+
chrY	11772518	11772638	BI422803733_1682	1000	+
chrY	11771574	11771694	BI422803733_1674	1000	+
chrY	11772046	11772166	BI422803733_1678	1000	+
chrY	11772282	11772402	BI422803733_1680	1000	+
chrY	11771928	11772048	BI422803733_1677	1000	+
chrY	11771338	11771458	BI422803733_1672	1000	+
chrY	11772164	11772284	BI422803733_1679	1000	+
chrY	11772400	11772520	BI422803733_1681	1000	+
chrY	11771692	11771812	BI422803733_1675	1000	+
chrY	11771220	11771340	BI422803733_1671	1000	+
chrY	11771810	11771930	BI422803733_1676	1000	+
chrY	19453087	19453207	BI422803733_1690	1000	+
chrY	19452889	19453009	BI422803733_1688	1000	+
chrY	19452790	19452910	BI422803733_1687	1000	+
chrY	19452988	19453108	BI422803733_1689	1000	+
chrY	19452691	19452811	BI422803733_1686	1000	+
chrY	19453186	19453306	BI422803733_1691	1000	+
chrY	17913840	17913960	BI422803733_1692	1000	+
chrY	17913865	17913985	BI422803733_1693	1000	+
chrY	17914155	17914275	BI422803733_1695	1000	+
chrY	17914122	17914242	BI422803733_1694	1000	+
chrY	17914727	17914847	BI422803733_1697	1000	+
chrY	17914838	17914958	BI422803733_1698	1000	+
chrY	17915105	17915225	BI422803733_1700	1000	+
chrY	17915505	17915625	BI422803733_1704	1000	+
chrY	17915005	17915125	BI422803733_1699	1000	+
chrY	17915405	17915525	BI422803733_1703	1000	+
chrY	17915305	17915425	BI422803733_1702	1000	+
chrY	17915605	17915725	BI422803733_1705	1000	+
chrY	17915205	17915325	BI422803733_1701	1000	+
chrY	17916752	17916872	BI422803733_1715	1000	+
chrY	17915762	17915882	BI422803733_1706	1000	+
chrY	17916532	17916652	BI422803733_1713	1000	+
chrY	17915872	17915992	BI422803733_1707	1000	+
chrY	17916312	17916432	BI422803733_1711	1000	+
chrY	17916862	17916982	BI422803733_1716	1000	+
chrY	17916202	17916322	BI422803733_1710	1000	+
chrY	17915982	17916102	BI422803733_1708	1000	+
chrY	17916422	17916542	BI422803733_1712	1000	+
chrY	17916092	17916212	BI422803733_1709	1000	+
chrY	17916642	17916762	BI422803733_1714	1000	+
chrY	17917443	17917563	BI422803733_1719	1000	+
chrY	17917776	17917896	BI422803733_1722	1000	+
chrY	17917665	17917785	BI422803733_1721	1000	+
chrY	17917554	17917674	BI422803733_1720	1000	+
chrY	17917221	17917341	BI422803733_1717	1000	+
chrY	17917332	17917452	BI422803733_1718	1000	+
chrY	17918574	17918694	BI422803733_1727	1000	+
chrY	17918665	17918785	BI422803733_1728	1000	+
chrY	17918807	17918927	BI422803733_1729	1000	+
chrY	17918830	17918950	BI422803733_1730	1000	+
chrY	21708269	21708389	BI422803733_1741	1000	+
chrY	21708191	21708311	BI422803733_1740	1000	+
chrY	19972097	19972217	BI422803733_1744	1000	+
chrY	19972042	19972162	BI422803733_1743	1000	+
chrY	23020874	23020994	BI422803733_1747	1000	+
chrY	23020990	23021110	BI422803733_1748	1000	+
chrY	24683944	24684064	BI422803733_1756	1000	+
chrY	24683848	24683968	BI422803733_1755	1000	+
chrY	24683656	24683776	BI422803733_1753	1000	+
chrY	24683752	24683872	BI422803733_1754	1000	+
chrY	24683560	24683680	BI422803733_1752	1000	+
chrY	21949110	21949230	BI422803733_1760	1000	+
chrY	21948980	21949100	BI422803733_1758	1000	+
chrY	21949045	21949165	BI422803733_1759	1000	+
chrY	3034828	3034948	BI422803733_1762	1000	+
chrY	3034897	3035017	BI422803733_1763	1000	+
chrY	3034759	3034879	BI422803733_1761	1000	+
chrY	3035210	3035330	BI422803733_1764	1000	+
chrY	8921107	8921227	BI422803733_1766	1000	+
chrY	8921004	8921124	BI422803733_1765	1000	+
chrY	8921210	8921330	BI422803733_1767	1000	+
chrY	8921313	8921433	BI422803733_1768	1000	+
chrY	8921416	8921536	BI422803733_1769	1000	+
chrY	6869585	6869705	BI422803733_1771	1000	+
chrY	6869692	6869812	BI422803733_1772	1000	+
chrY	6869799	6869919	BI422803733_1773	1000	+
chrY	13501525	13501645	BI422803733_1775	1000	+
chrY	13501580	13501700	BI422803733_1776	1000	+
chrY	10233739	10233859	BI422803733_1778	1000	+
chrY	10233660	10233780	BI422803733_1777	1000	+
chrY	10233818	10233938	BI422803733_1779	1000	+
chrY	10234372	10234492	BI422803733_1784	1000	+
chrY	10234166	10234286	BI422803733_1782	1000	+
chrY	10234063	10234183	BI422803733_1781	1000	+
chrY	10234269	10234389	BI422803733_1783	1000	+
chrY	10233960	10234080	BI422803733_1780	1000	+
chrY	10235311	10235431	BI422803733_1788	1000	+
chrY	10235073	10235193	BI422803733_1786	1000	+
chrY	10235430	10235550	BI422803733_1789	1000	+
chrY	10235192	10235312	BI422803733_1787	1000	+
chrY	10234954	10235074	BI422803733_1785	1000	+
chrY	14769518	14769638	BI422803733_1794	1000	+
chrY	14769070	14769190	BI422803733_1790	1000	+
chrY	14769182	14769302	BI422803733_1791	1000	+
chrY	14769294	14769414	BI422803733_1792	1000	+
chrY	14769406	14769526	BI422803733_1793	1000	+
chrY	16184420	16184540	BI422803733_1797	1000	+
chrY	16184520	16184640	BI422803733_1798	1000	+
chrY	16184320	16184440	BI422803733_1796	1000	+
chrY	16184220	16184340	BI422803733_1795	1000	+
chrY	10361890	10362010	BI422803733_1800	1000	+
chrY	10362009	10362129	BI422803733_1801	1000	+
chrY	16722320	16722440	BI422803733_1803	1000	+
chrY	16722217	16722337	BI422803733_1802	1000	+
chrY	14662002	14662122	BI422803733_1806	1000	+
chrY	14661830	14661950	BI422803733_1804	1000	+
chrY	14661916	14662036	BI422803733_1805	1000	+
chrY	13827793	13827913	BI422803733_1811	1000	+
chrY	13827732	13827852	BI422803733_1810	1000	+
chrY	13827854	13827974	BI422803733_1812	1000	+
chrY	13828423	13828543	BI422803733_1815	1000	+
chrY	13828191	13828311	BI422803733_1813	1000	+
chrY	13828307	13828427	BI422803733_1814	1000	+
chrY	16377889	16378009	BI422803733_1819	1000	+
chrY	16377810	16377930	BI422803733_1818	1000	+
chrY	16377968	16378088	BI422803733_1820	1000	+
chrY	16378580	16378700	BI422803733_1824	1000	+
chrY	16378472	16378592	BI422803733_1823	1000	+
chrY	16378364	16378484	BI422803733_1822	1000	+
chrY	16378256	16378376	BI422803733_1821	1000	+
chrY	21994453	21994573	BI422803733_1826	1000	+
chrY	21994340	21994460	BI422803733_1825	1000	+
chrY	21994950	21995070	BI422803733_1829	1000	+
chrY	21994834	21994954	BI422803733_1828	1000	+
chrY	21995066	21995186	BI422803733_1830	1000	+
chrY	21995649	21995769	BI422803733_1834	1000	+
chrY	21995419	21995539	BI422803733_1832	1000	+
chrY	21995534	21995654	BI422803733_1833	1000	+
chrY	21995304	21995424	BI422803733_1831	1000	+
chrY	8762660	8762780	BI422803733_1835	1000	+
chrY	8762690	8762810	BI422803733_1836	1000	+
chrY	8762831	8762951	BI422803733_1837	1000	+
chrY	8762889	8763009	BI422803733_1838	1000	+
chrY	8763323	8763443	BI422803733_1840	1000	+
chrY	8763779	8763899	BI422803733_1844	1000	+
chrY	8763665	8763785	BI422803733_1843	1000	+
chrY	8763893	8764013	BI422803733_1845	1000	+
chrY	8763437	8763557	BI422803733_1841	1000	+
chrY	8763551	8763671	BI422803733_1842	1000	+
chrY	19231127	19231247	BI422803733_1846	1000	+
chrY	19231206	19231326	BI422803733_1847	1000	+
chrY	15697890	15698010	BI422803733_1848	1000	+
chrY	15698415	15698535	BI422803733_1853	1000	+
chrY	15698205	15698325	BI422803733_1851	1000	+
chrY	15698520	15698640	BI422803733_1854	1000	+
chrY	15698100	15698220	BI422803733_1850	1000	+
chrY	15698625	15698745	BI422803733_1855	1000	+
chrY	15698310	15698430	BI422803733_1852	1000	+
chrY	15697995	15698115	BI422803733_1849	1000	+
chrY	15700264	15700384	BI422803733_1868	1000	+
chrY	15698999	15699119	BI422803733_1857	1000	+
chrY	15699574	15699694	BI422803733_1862	1000	+
chrY	15699919	15700039	BI422803733_1865	1000	+
chrY	15700379	15700499	BI422803733_1869	1000	+
chrY	15699344	15699464	BI422803733_1860	1000	+
chrY	15699689	15699809	BI422803733_1863	1000	+
chrY	15700149	15700269	BI422803733_1867	1000	+
chrY	15699804	15699924	BI422803733_1864	1000	+
chrY	15700034	15700154	BI422803733_1866	1000	+
chrY	15699459	15699579	BI422803733_1861	1000	+
chrY	15699229	15699349	BI422803733_1859	1000	+
chrY	15699114	15699234	BI422803733_1858	1000	+
chrY	14210670	14210790	BI422803733_1870	1000	+
chrY	14210756	14210876	BI422803733_1871	1000	+
chrY	14210842	14210962	BI422803733_1872	1000	+
chrY	14211442	14211562	BI422803733_1876	1000	+
chrY	14211130	14211250	BI422803733_1873	1000	+
chrY	14211234	14211354	BI422803733_1874	1000	+
chrY	14211338	14211458	BI422803733_1875	1000	+
chrY	21884520	21884640	BI422803733_1880	1000	+
chrY	21884330	21884450	BI422803733_1878	1000	+
chrY	21884425	21884545	BI422803733_1879	1000	+
chrY	21949634	21949754	BI422803733_1885	1000	+
chrY	21949280	21949400	BI422803733_1882	1000	+
chrY	21949398	21949518	BI422803733_1883	1000	+
chrY	21949870	21949990	BI422803733_1887	1000	+
chrY	21949516	21949636	BI422803733_1884	1000	+
chrY	21949752	21949872	BI422803733_1886	1000	+
chrY	21950129	21950249	BI422803733_1889	1000	+
chrY	21950029	21950149	BI422803733_1888	1000	+
chrY	21950329	21950449	BI422803733_1891	1000	+
chrY	21950229	21950349	BI422803733_1890	1000	+
chrY	13272275	13272395	BI422803733_1894	1000	+
chrY	13272319	13272439	BI422803733_1895	1000	+
chrY	10374860	10374980	BI422803733_1898	1000	+
chrY	10374770	10374890	BI422803733_1897	1000	+
chrY	10374680	10374800	BI422803733_1896	1000	+
chrY	10374950	10375070	BI422803733_1899	1000	+
chrY	10375571	10375691	BI422803733_1904	1000	+
chrY	10375283	10375403	BI422803733_1901	1000	+
chrY	10375379	10375499	BI422803733_1902	1000	+
chrY	10375475	10375595	BI422803733_1903	1000	+
chrY	17437047	17437167	BI422803733_1905	1000	+
chrY	17437255	17437375	BI422803733_1907	1000	+
chrY	17437151	17437271	BI422803733_1906	1000	+
chrY	8212210	8212330	BI422803733_1910	1000	+
chrY	8212370	8212490	BI422803733_1912	1000	+
chrY	8212290	8212410	BI422803733_1911	1000	+
chrY	24363173	24363293	BI422803733_1914	1000	+
chrY	24363256	24363376	BI422803733_1915	1000	+
chrY	24363339	24363459	BI422803733_1916	1000	+
chrY	14262449	14262569	BI422803733_1920	1000	+
chrY	14262336	14262456	BI422803733_1919	1000	+
chrY	14262223	14262343	BI422803733_1918	1000	+
chrY	14262110	14262230	BI422803733_1917	1000	+
chrY	6398272	6398392	BI422803733_1921	1000	+
chrY	6398608	6398728	BI422803733_1924	1000	+
chrY	6398384	6398504	BI422803733_1922	1000	+
chrY	6398496	6398616	BI422803733_1923	1000	+
chrY	17348991	17349111	BI422803733_1930	1000	+
chrY	17349459	17349579	BI422803733_1934	1000	+
chrY	17348874	17348994	BI422803733_1929	1000	+
chrY	17348523	17348643	BI422803733_1926	1000	+
chrY	17348406	17348526	BI422803733_1925	1000	+
chrY	17349576	17349696	BI422803733_1935	1000	+
chrY	17349693	17349813	BI422803733_1936	1000	+
chrY	17348640	17348760	BI422803733_1927	1000	+
chrY	17348757	17348877	BI422803733_1928	1000	+
chrY	17349342	17349462	BI422803733_1933	1000	+
chrY	17349225	17349345	BI422803733_1932	1000	+
chrY	17349108	17349228	BI422803733_1931	1000	+
chrY	17350199	17350319	BI422803733_1937	1000	+
chrY	17350268	17350388	BI422803733_1938	1000	+
chrY	7625450	7625570	BI422803733_1939	1000	+
chrY	7625672	7625792	BI422803733_1941	1000	+
chrY	7626560	7626680	BI422803733_1949	1000	+
chrY	7626449	7626569	BI422803733_1948	1000	+
chrY	7625894	7626014	BI422803733_1943	1000	+
chrY	7626227	7626347	BI422803733_1946	1000	+
chrY	7626116	7626236	BI422803733_1945	1000	+
chrY	7626671	7626791	BI422803733_1950	1000	+
chrY	7626338	7626458	BI422803733_1947	1000	+
chrY	7625783	7625903	BI422803733_1942	1000	+
chrY	7625561	7625681	BI422803733_1940	1000	+
chrY	7626005	7626125	BI422803733_1944	1000	+
chrY	7626832	7626952	BI422803733_1951	1000	+
chrY	7626900	7627020	BI422803733_1952	1000	+
chrY	14740546	14740666	BI422803733_1960	1000	+
chrY	14740098	14740218	BI422803733_1956	1000	+
chrY	14739874	14739994	BI422803733_1954	1000	+
chrY	14740210	14740330	BI422803733_1957	1000	+
chrY	14740322	14740442	BI422803733_1958	1000	+
chrY	14739986	14740106	BI422803733_1955	1000	+
chrY	14740434	14740554	BI422803733_1959	1000	+
chrY	14094776	14094896	BI422803733_1963	1000	+
chrY	14094767	14094887	BI422803733_1962	1000	+
chrY	22171308	22171428	BI422803733_1967	1000	+
chrY	22171868	22171988	BI422803733_1972	1000	+
chrY	22171980	22172100	BI422803733_1973	1000	+
chrY	22171644	22171764	BI422803733_1970	1000	+
chrY	22171420	22171540	BI422803733_1968	1000	+
chrY	22171532	22171652	BI422803733_1969	1000	+
chrY	22171196	22171316	BI422803733_1966	1000	+
chrY	22171756	22171876	BI422803733_1971	1000	+
chrY	22202476	22202596	BI422803733_1978	1000	+
chrY	22202310	22202430	BI422803733_1976	1000	+
chrY	22202393	22202513	BI422803733_1977	1000	+
chrY	22202227	22202347	BI422803733_1975	1000	+
chrY	6899480	6899600	BI422803733_1987	1000	+
chrY	6899056	6899176	BI422803733_1983	1000	+
chrY	6898632	6898752	BI422803733_1979	1000	+
chrY	6898950	6899070	BI422803733_1982	1000	+
chrY	6899374	6899494	BI422803733_1986	1000	+
chrY	6899268	6899388	BI422803733_1985	1000	+
chrY	6899162	6899282	BI422803733_1984	1000	+
chrY	6898844	6898964	BI422803733_1981	1000	+
chrY	6898738	6898858	BI422803733_1980	1000	+
chrY	14012254	14012374	BI422803733_1991	1000	+
chrY	14012151	14012271	BI422803733_1990	1000	+
chrY	14012563	14012683	BI422803733_1994	1000	+
chrY	14012048	14012168	BI422803733_1989	1000	+
chrY	14012357	14012477	BI422803733_1992	1000	+
chrY	14011945	14012065	BI422803733_1988	1000	+
chrY	14012460	14012580	BI422803733_1993	1000	+
chrY	6943409	6943529	BI422803733_1998	1000	+
chrY	6943130	6943250	BI422803733_1995	1000	+
chrY	6943316	6943436	BI422803733_1997	1000	+
chrY	6943223	6943343	BI422803733_1996	1000	+
chrY	15117847	15117967	BI422803733_2003	1000	+
chrY	15117757	15117877	BI422803733_2002	1000	+
chrY	15117937	15118057	BI422803733_2004	1000	+
chrY	15117577	15117697	BI422803733_2000	1000	+
chrY	15117667	15117787	BI422803733_2001	1000	+
chrY	26272990	26273110	BI422803733_2005	1000	+
chrY	26273080	26273200	BI422803733_2006	1000	+
chrY	26273170	26273290	BI422803733_2007	1000	+
chrY	18335958	18336078	BI422803733_2012	1000	+
chrY	18335778	18335898	BI422803733_2010	1000	+
chrY	18335868	18335988	BI422803733_2011	1000	+
chrY	18336355	18336475	BI422803733_2013	1000	+
chrY	18336382	18336502	BI422803733_2014	1000	+
chrY	18336544	18336664	BI422803733_2015	1000	+
chrY	18336566	18336686	BI422803733_2016	1000	+
chrY	6903720	6903840	BI422803733_2024	1000	+
chrY	6903620	6903740	BI422803733_2023	1000	+
chrY	6903520	6903640	BI422803733_2022	1000	+
chrY	6903820	6903940	BI422803733_2025	1000	+
chrY	6903420	6903540	BI422803733_2021	1000	+
chrY	6903320	6903440	BI422803733_2020	1000	+
chrY	22150584	22150704	BI422803733_2027	1000	+
chrY	22150780	22150900	BI422803733_2029	1000	+
chrY	22150682	22150802	BI422803733_2028	1000	+
chrY	18016914	18017034	BI422803733_2032	1000	+
chrY	18017244	18017364	BI422803733_2035	1000	+
chrY	18016804	18016924	BI422803733_2031	1000	+
chrY	18017024	18017144	BI422803733_2033	1000	+
chrY	18017134	18017254	BI422803733_2034	1000	+
chrY	20561477	20561597	BI422803733_2036	1000	+
chrY	20561552	20561672	BI422803733_2037	1000	+
chrY	26031190	26031310	BI422803733_2041	1000	+
chrY	26030960	26031080	BI422803733_2039	1000	+
chrY	26031075	26031195	BI422803733_2040	1000	+
chrY	15815560	15815680	BI422803733_2046	1000	+
chrY	15815455	15815575	BI422803733_2045	1000	+
chrY	15815350	15815470	BI422803733_2044	1000	+
chrY	15815140	15815260	BI422803733_2042	1000	+
chrY	15815245	15815365	BI422803733_2043	1000	+
chrY	12890627	12890747	BI422803733_2048	1000	+
chrY	12890512	12890632	BI422803733_2047	1000	+
chrY	19592980	19593100	BI422803733_2049	1000	+
chrY	19593088	19593208	BI422803733_2050	1000	+
chrY	19593196	19593316	BI422803733_2051	1000	+
chrY	19593304	19593424	BI422803733_2052	1000	+
chrY	19594024	19594144	BI422803733_2056	1000	+
chrY	19593832	19593952	BI422803733_2054	1000	+
chrY	19593736	19593856	BI422803733_2053	1000	+
chrY	19593928	19594048	BI422803733_2055	1000	+
chrY	17242416	17242536	BI422803733_2059	1000	+
chrY	17242349	17242469	BI422803733_2058	1000	+
chrY	17242282	17242402	BI422803733_2057	1000	+
chrY	17242830	17242950	BI422803733_2063	1000	+
chrY	17242742	17242862	BI422803733_2062	1000	+
chrY	17242566	17242686	BI422803733_2060	1000	+
chrY	17242654	17242774	BI422803733_2061	1000	+
chrY	21106226	21106346	BI422803733_2066	1000	+
chrY	21106115	21106235	BI422803733_2065	1000	+
chrY	21106004	21106124	BI422803733_2064	1000	+
chrY	7842134	7842254	BI422803733_2069	1000	+
chrY	7841900	7842020	BI422803733_2067	1000	+
chrY	7842017	7842137	BI422803733_2068	1000	+
chrY	7842505	7842625	BI422803733_2071	1000	+
chrY	7842392	7842512	BI422803733_2070	1000	+
chrY	7842618	7842738	BI422803733_2072	1000	+
chrY	7703347	7703467	BI422803733_2073	1000	+
chrY	7703383	7703503	BI422803733_2074	1000	+
chrY	16162465	16162585	BI422803733_2076	1000	+
chrY	16162357	16162477	BI422803733_2075	1000	+
chrY	16162789	16162909	BI422803733_2079	1000	+
chrY	16162681	16162801	BI422803733_2078	1000	+
chrY	16162573	16162693	BI422803733_2077	1000	+
chrY	12746259	12746379	BI422803733_2083	1000	+
chrY	12746109	12746229	BI422803733_2081	1000	+
chrY	12746184	12746304	BI422803733_2082	1000	+
chrY	12972011	12972131	BI422803733_2085	1000	+
chrY	12972122	12972242	BI422803733_2086	1000	+
chrY	12972233	12972353	BI422803733_2087	1000	+
chrY	12971900	12972020	BI422803733_2084	1000	+
chrY	2934702	2934822	BI422803733_2091	1000	+
chrY	2934472	2934592	BI422803733_2089	1000	+
chrY	2934587	2934707	BI422803733_2090	1000	+
chrY	2935263	2935383	BI422803733_2092	1000	+
chrY	2935270	2935390	BI422803733_2093	1000	+
chrY	2935643	2935763	BI422803733_2096	1000	+
chrY	2935571	2935691	BI422803733_2095	1000	+
chrY	2935499	2935619	BI422803733_2094	1000	+
chrY	2936513	2936633	BI422803733_2100	1000	+
chrY	2936331	2936451	BI422803733_2098	1000	+
chrY	2936422	2936542	BI422803733_2099	1000	+
chrY	15539831	15539951	BI422803733_2110	1000	+
chrY	15538983	15539103	BI422803733_2102	1000	+
chrY	15538877	15538997	BI422803733_2101	1000	+
chrY	15539407	15539527	BI422803733_2106	1000	+
chrY	15539513	15539633	BI422803733_2107	1000	+
chrY	15539725	15539845	BI422803733_2109	1000	+
chrY	15539619	15539739	BI422803733_2108	1000	+
chrY	15539301	15539421	BI422803733_2105	1000	+
chrY	15539089	15539209	BI422803733_2103	1000	+
chrY	15539195	15539315	BI422803733_2104	1000	+
chrY	9169552	9169672	BI422803733_2112	1000	+
chrY	9169470	9169590	BI422803733_2111	1000	+
chrY	9169740	9169860	BI422803733_2114	1000	+
chrY	9169693	9169813	BI422803733_2113	1000	+
chrY	20099397	20099517	BI422803733_2118	1000	+
chrY	20099279	20099399	BI422803733_2117	1000	+
chrY	20101403	20101523	BI422803733_2135	1000	+
chrY	20099869	20099989	BI422803733_2122	1000	+
chrY	20101639	20101759	BI422803733_2137	1000	+
chrY	20099987	20100107	BI422803733_2123	1000	+
chrY	20099515	20099635	BI422803733_2119	1000	+
chrY	20101757	20101877	BI422803733_2138	1000	+
chrY	20100695	20100815	BI422803733_2129	1000	+
chrY	20100459	20100579	BI422803733_2127	1000	+
chrY	20101049	20101169	BI422803733_2132	1000	+
chrY	20100105	20100225	BI422803733_2124	1000	+
chrY	20100931	20101051	BI422803733_2131	1000	+
chrY	20101875	20101995	BI422803733_2139	1000	+
chrY	20099633	20099753	BI422803733_2120	1000	+
chrY	20101167	20101287	BI422803733_2133	1000	+
chrY	20100577	20100697	BI422803733_2128	1000	+
chrY	20101993	20102113	BI422803733_2140	1000	+
chrY	20102111	20102231	BI422803733_2141	1000	+
chrY	20100223	20100343	BI422803733_2125	1000	+
chrY	20100813	20100933	BI422803733_2130	1000	+
chrY	20101521	20101641	BI422803733_2136	1000	+
chrY	20101285	20101405	BI422803733_2134	1000	+
chrY	20099161	20099281	BI422803733_2116	1000	+
chrY	20099751	20099871	BI422803733_2121	1000	+
chrY	20100341	20100461	BI422803733_2126	1000	+
chrY	20102334	20102454	BI422803733_2143	1000	+
chrY	20102277	20102397	BI422803733_2142	1000	+
chrY	20103568	20103688	BI422803733_2151	1000	+
chrY	20103686	20103806	BI422803733_2152	1000	+
chrY	20102860	20102980	BI422803733_2145	1000	+
chrY	20105220	20105340	BI422803733_2165	1000	+
chrY	20106518	20106638	BI422803733_2176	1000	+
chrY	20106046	20106166	BI422803733_2172	1000	+
chrY	20106164	20106284	BI422803733_2173	1000	+
chrY	20103096	20103216	BI422803733_2147	1000	+
chrY	20106282	20106402	BI422803733_2174	1000	+
chrY	20104394	20104514	BI422803733_2158	1000	+
chrY	20104630	20104750	BI422803733_2160	1000	+
chrY	20105338	20105458	BI422803733_2166	1000	+
chrY	20104748	20104868	BI422803733_2161	1000	+
chrY	20105102	20105222	BI422803733_2164	1000	+
chrY	20104158	20104278	BI422803733_2156	1000	+
chrY	20102742	20102862	BI422803733_2144	1000	+
chrY	20103922	20104042	BI422803733_2154	1000	+
chrY	20102978	20103098	BI422803733_2146	1000	+
chrY	20104276	20104396	BI422803733_2157	1000	+
chrY	20105692	20105812	BI422803733_2169	1000	+
chrY	20105810	20105930	BI422803733_2170	1000	+
chrY	20104512	20104632	BI422803733_2159	1000	+
chrY	20105928	20106048	BI422803733_2171	1000	+
chrY	20103332	20103452	BI422803733_2149	1000	+
chrY	20104984	20105104	BI422803733_2163	1000	+
chrY	20105456	20105576	BI422803733_2167	1000	+
chrY	20103214	20103334	BI422803733_2148	1000	+
chrY	20106400	20106520	BI422803733_2175	1000	+
chrY	20104040	20104160	BI422803733_2155	1000	+
chrY	20104866	20104986	BI422803733_2162	1000	+
chrY	20103450	20103570	BI422803733_2150	1000	+
chrY	20105574	20105694	BI422803733_2168	1000	+
chrY	20103804	20103924	BI422803733_2153	1000	+
chrY	15100635	15100755	BI422803733_2180	1000	+
chrY	15100518	15100638	BI422803733_2179	1000	+
chrY	15100401	15100521	BI422803733_2178	1000	+
chrY	15100986	15101106	BI422803733_2183	1000	+
chrY	15100752	15100872	BI422803733_2181	1000	+
chrY	15100284	15100404	BI422803733_2177	1000	+
chrY	15100869	15100989	BI422803733_2182	1000	+
chrY	13956748	13956868	BI422803733_2185	1000	+
chrY	13956972	13957092	BI422803733_2187	1000	+
chrY	13956860	13956980	BI422803733_2186	1000	+
chrY	13957084	13957204	BI422803733_2188	1000	+
chrY	13957420	13957540	BI422803733_2191	1000	+
chrY	13957868	13957988	BI422803733_2195	1000	+
chrY	13957196	13957316	BI422803733_2189	1000	+
chrY	13957756	13957876	BI422803733_2194	1000	+
chrY	13957308	13957428	BI422803733_2190	1000	+
chrY	13957532	13957652	BI422803733_2192	1000	+
chrY	13957644	13957764	BI422803733_2193	1000	+
chrY	13956636	13956756	BI422803733_2184	1000	+
chrY	18440367	18440487	BI422803733_2199	1000	+
chrY	18440557	18440677	BI422803733_2201	1000	+
chrY	18440462	18440582	BI422803733_2200	1000	+
chrY	18440272	18440392	BI422803733_2198	1000	+
chrY	18440177	18440297	BI422803733_2197	1000	+
chrY	18440843	18440963	BI422803733_2202	1000	+
chrY	18440950	18441070	BI422803733_2203	1000	+
chrY	17490301	17490421	BI422803733_2205	1000	+
chrY	17490407	17490527	BI422803733_2206	1000	+
chrY	17490195	17490315	BI422803733_2204	1000	+
chrY	15158399	15158519	BI422803733_2212	1000	+
chrY	15158503	15158623	BI422803733_2213	1000	+
chrY	15158295	15158415	BI422803733_2211	1000	+
chrY	15158815	15158935	BI422803733_2216	1000	+
chrY	15158711	15158831	BI422803733_2215	1000	+
chrY	15158191	15158311	BI422803733_2210	1000	+
chrY	15158607	15158727	BI422803733_2214	1000	+
chrY	15159690	15159810	BI422803733_2221	1000	+
chrY	15159458	15159578	BI422803733_2219	1000	+
chrY	15159226	15159346	BI422803733_2217	1000	+
chrY	15159342	15159462	BI422803733_2218	1000	+
chrY	15159806	15159926	BI422803733_2222	1000	+
chrY	15159574	15159694	BI422803733_2220	1000	+
chrY	15159922	15160042	BI422803733_2223	1000	+
chrY	21957680	21957800	BI422803733_2226	1000	+
chrY	21957800	21957920	BI422803733_2227	1000	+
chrY	8742353	8742473	BI422803733_2230	1000	+
chrY	8742123	8742243	BI422803733_2228	1000	+
chrY	8742238	8742358	BI422803733_2229	1000	+
chrY	8742468	8742588	BI422803733_2231	1000	+
chrY	19024539	19024659	BI422803733_2235	1000	+
chrY	19024757	19024877	BI422803733_2237	1000	+
chrY	19024430	19024550	BI422803733_2234	1000	+
chrY	19024648	19024768	BI422803733_2236	1000	+
chrY	19025182	19025302	BI422803733_2238	1000	+
chrY	19025242	19025362	BI422803733_2239	1000	+
chrY	19025648	19025768	BI422803733_2240	1000	+
chrY	19025814	19025934	BI422803733_2242	1000	+
chrY	19025731	19025851	BI422803733_2241	1000	+
chrY	19025897	19026017	BI422803733_2243	1000	+
chrY	19026185	19026305	BI422803733_2244	1000	+
chrY	19026220	19026340	BI422803733_2245	1000	+
chrY	6720246	6720366	BI422803733_2248	1000	+
chrY	6720323	6720443	BI422803733_2249	1000	+
chrY	6720521	6720641	BI422803733_2250	1000	+
chrY	6721096	6721216	BI422803733_2255	1000	+
chrY	6720636	6720756	BI422803733_2251	1000	+
chrY	6721211	6721331	BI422803733_2256	1000	+
chrY	6720981	6721101	BI422803733_2254	1000	+
chrY	6720866	6720986	BI422803733_2253	1000	+
chrY	6720751	6720871	BI422803733_2252	1000	+
chrY	6721326	6721446	BI422803733_2257	1000	+
chrY	6721965	6722085	BI422803733_2261	1000	+
chrY	6721850	6721970	BI422803733_2260	1000	+
chrY	6721735	6721855	BI422803733_2259	1000	+
chrY	6721620	6721740	BI422803733_2258	1000	+
chrY	6722189	6722309	BI422803733_2263	1000	+
chrY	6722259	6722379	BI422803733_2264	1000	+
chrY	6722119	6722239	BI422803733_2262	1000	+
chrY	12579580	12579700	BI422803733_2267	1000	+
chrY	12579460	12579580	BI422803733_2266	1000	+
chrY	12579340	12579460	BI422803733_2265	1000	+
chrY	15865425	15865545	BI422803733_2269	1000	+
chrY	15865410	15865530	BI422803733_2268	1000	+
chrY	7320861	7320981	BI422803733_2272	1000	+
chrY	7320742	7320862	BI422803733_2271	1000	+
chrY	21606865	21606985	BI422803733_2278	1000	+
chrY	21606969	21607089	BI422803733_2279	1000	+
chrY	21606761	21606881	BI422803733_2277	1000	+
chrY	21607073	21607193	BI422803733_2280	1000	+
chrY	21606553	21606673	BI422803733_2275	1000	+
chrY	21606449	21606569	BI422803733_2274	1000	+
chrY	21606657	21606777	BI422803733_2276	1000	+
chrY	7228670	7228790	BI422803733_2284	1000	+
chrY	7228919	7229039	BI422803733_2287	1000	+
chrY	7228836	7228956	BI422803733_2286	1000	+
chrY	7228753	7228873	BI422803733_2285	1000	+
chrY	9091162	9091282	BI422803733_2294	1000	+
chrY	9090835	9090955	BI422803733_2291	1000	+
chrY	9090508	9090628	BI422803733_2288	1000	+
chrY	9091271	9091391	BI422803733_2295	1000	+
chrY	9090944	9091064	BI422803733_2292	1000	+
chrY	9091053	9091173	BI422803733_2293	1000	+
chrY	9090726	9090846	BI422803733_2290	1000	+
chrY	9090617	9090737	BI422803733_2289	1000	+
chrY	8922858	8922978	BI422803733_2299	1000	+
chrY	8922652	8922772	BI422803733_2297	1000	+
chrY	8922755	8922875	BI422803733_2298	1000	+
chrY	8922961	8923081	BI422803733_2300	1000	+
chrY	16179488	16179608	BI422803733_2303	1000	+
chrY	16179390	16179510	BI422803733_2302	1000	+
chrY	16179586	16179706	BI422803733_2304	1000	+
chrY	16179684	16179804	BI422803733_2305	1000	+
chrY	16180348	16180468	BI422803733_2309	1000	+
chrY	16180231	16180351	BI422803733_2308	1000	+
chrY	16180465	16180585	BI422803733_2310	1000	+
chrY	16179997	16180117	BI422803733_2306	1000	+
chrY	16180114	16180234	BI422803733_2307	1000	+
chrY	16180609	16180729	BI422803733_2311	1000	+
chrY	16180815	16180935	BI422803733_2313	1000	+
chrY	16180712	16180832	BI422803733_2312	1000	+
chrY	16180918	16181038	BI422803733_2314	1000	+
chrY	16320274	16320394	BI422803733_2317	1000	+
chrY	16320050	16320170	BI422803733_2315	1000	+
chrY	16320162	16320282	BI422803733_2316	1000	+
chrY	15649582	15649702	BI422803733_2321	1000	+
chrY	15649784	15649904	BI422803733_2323	1000	+
chrY	15649683	15649803	BI422803733_2322	1000	+
chrY	7417420	7417540	BI422803733_2324	1000	+
chrY	7417570	7417690	BI422803733_2326	1000	+
chrY	7417495	7417615	BI422803733_2325	1000	+
chrY	17589208	17589328	BI422803733_2328	1000	+
chrY	17589110	17589230	BI422803733_2327	1000	+
chrY	17589502	17589622	BI422803733_2331	1000	+
chrY	17589404	17589524	BI422803733_2330	1000	+
chrY	17589600	17589720	BI422803733_2332	1000	+
chrY	17589306	17589426	BI422803733_2329	1000	+
chrY	16380568	16380688	BI422803733_2333	1000	+
chrY	16380660	16380780	BI422803733_2334	1000	+
chrY	15614731	15614851	BI422803733_2337	1000	+
chrY	15614658	15614778	BI422803733_2336	1000	+
chrY	15614961	15615081	BI422803733_2338	1000	+
chrY	15615075	15615195	BI422803733_2339	1000	+
chrY	15615189	15615309	BI422803733_2340	1000	+
chrY	15615354	15615474	BI422803733_2341	1000	+
chrY	15615392	15615512	BI422803733_2342	1000	+
chrY	15615662	15615782	BI422803733_2345	1000	+
chrY	15615580	15615700	BI422803733_2344	1000	+
chrY	15616304	15616424	BI422803733_2349	1000	+
chrY	15616007	15616127	BI422803733_2346	1000	+
chrY	15616205	15616325	BI422803733_2348	1000	+
chrY	15616106	15616226	BI422803733_2347	1000	+
chrY	15617253	15617373	BI422803733_2357	1000	+
chrY	15617148	15617268	BI422803733_2356	1000	+
chrY	15616518	15616638	BI422803733_2350	1000	+
chrY	15617043	15617163	BI422803733_2355	1000	+
chrY	15616833	15616953	BI422803733_2353	1000	+
chrY	15616938	15617058	BI422803733_2354	1000	+
chrY	15616623	15616743	BI422803733_2351	1000	+
chrY	15616728	15616848	BI422803733_2352	1000	+
chrY	15617524	15617644	BI422803733_2359	1000	+
chrY	15617417	15617537	BI422803733_2358	1000	+
[truncated: 38,383 more rows]
